# Supplementary material for: Capturing atomic wetting dynamics in real time
Source: Nat Commun. 2025 Nov 28;16:11350. doi: 10.1038/s41467-025-66416-1 (PMC12727699; doi:10.1038/s41467-025-66416-1)
Supplement: Supplementary file 3 — Source Data [file 41467_2025_66416_MOESM3_ESM.xlsx]

## Sheet: Fig. 1e
Figure 1e
temperature (°C)	Experiment 1 (realtive % area)
	empty core	amorphorous Sn oxide	liquid SnxO	Sn3O4	Sn2O3
30	0	0.996362	0.00305725	0	0.000581156
400	0	1	0	0	0
500	0.104877	0.800149	0.000104913	0.000159992	0.0947092
600	0.065205	0.684005	0.0101766	0	0.240614
650	0.120516	0.784715	0.0160769	0	0.0786918
700	0.0182111	0.848706	0.02551	0	0.107573
750	0.181291	0.521945	0.203587	0	0.0931775
750	0.143315	0.689982	0.106363	0	0.0603404
750	0.243663	0.637749	0.0614172	0	0.0571713
750	0.295386	0.540795	0.0114372	0	0.152381
750	0.302432	0.563611	0.000741421	0.0173958	0.115819
775	0.370888	0.460318	0.00374383	0.000464991	0.164585
800	0.356272	0.482337	0.0145887	2.43463e-05	0.146778
850	0.36154	0.47964	0.0348965	0.00575703	0.118166
900	0.478818	0.339657	0.0331897	0.0046711	0.143664
950	0.49486	0.392386	0.0365578	0.00010288	0.0760937
1000	0.726071	0.20286	0.0135709	1.16225e-05	0.0574859
1050	0.645453	0.276694	0.0151404	0	0.0627116
1100	0.683152	0.309961	0	0	0.00688748

## Sheet: Fig. 4a
Figure 4a
4 h			12 h			24 h			48 h
inner diameter (nm)	volume (nm3)		inner diameter (nm)	volume (nm3)		inner diameter (nm)	volume (nm3)		inner diameter (nm)	volume (nm3)
11.7236	2770.54		20.1687	11008.5		19.9845	18234.6		22.6553	39513.7
9.35681	1512.39		33.3659	54003.9		17.2769	11658.6		26.6706	75872.5
14.1273	4460.51		9.541	1218.54		32.3989	44140.8		7.35836	1967.66
23.0421	47335.1		16.8717	8164.21		26.0536	84421.5		24.8563	51447.3
8.64768	1324.73		14.9377	6845.01		15.389	15625.4		33.4488	92285.2
10.1672	1356.14		18.5847	7461.5		50.7625	62631.1		22.4619	43598.1
12.267	2963.56		11.0145	1248.49		10.729	5811.81		34.121	233907
15.785	11217.7		9.56863	1236.4		25.7957	118958		49.9613	282602
13.1327	4739.26		16.2915	3767.6		16.8533	11892.7		18.861	38676.5
13.9339	5672.25		9.97384	4391.04		13.8234	10194		32.0858	64699
9.20025	2381.15		12.046	4705.51		22.8026	16677.5		28.9361	53067.6
16.3836	4419.72		16.6047	4767.19		19.8924	12592.8		65.3135	429445
8.12274	1731.15		18.0137	5075.28		14.818	6064.74		34.3144	50754.2
11.5763	1848.61		29.9676	26639		21.633	18981		28.448	49709.4
20.8715	8149.64		26.5232	21304		37.1878	30375.3		37.547	96460.8
18.9856	6654.23		16.4113	8680.97		13.9339	10386.7		37.7035	52676
25.3051	13668.5		21.016	10100.1		30.0044	53798.1		15.2048	3445.19
23.6459	14378		11.7605	5525.98		31.2845	68989		30.1149	73466.6
10.1184	2366.72		11.0237	4333.11		29.6176	33517.9		26.0536	32559.2
19.7019	6928.63		11.6592	4653.78		20.224	34189.9		14.8456	12179.9
8.0784	1227.97		35.1433	103600		20.9699	17054.6		21.3567	23866.7
15.1685	6240.5		24.184	21098.1		20.1871	20722.3		34.4065	40732.3
22.4581	10169.2		13.1972	2458.62		9.43969	891.802		32.8133	67641
18.7589	6539.83		15.2509	9411.6		13.6484	4954.9		58.5445	220408
10.3088	2533.06		13.5103	2398.87		17.7374	6974.62		63.2413	886002
10.8256	1150.17		10.5817	1645.75		21.633	13128.3		49.5837	258106
9.3024	2648.21		12.2854	3552.26		26.9929	27491.3		24.9392	47339.9
10.8891	6994.1		10.6185	2562.47		39.6928	93023.5		17.5256	12525.1
			15.8034	6329.22		8.97922	1995.76		51.8216	153855
			30.9346	61147		12.7183	3740.9		25.9062	60102.9
			16.3192	6799.27		11.0882	2349.88		25.3444	40539.6
			31.8279	107718		21.6883	17485.5		18.0413	12503.4
			19.0636	12527.3		14.5233	2838.39		40.2085	311161
			11.7881	2081.72		21.412	10055.7		39.7388	93487.5
			11.871	3155.02		20.795	8669.22		48.2299	92682.1
			7.42282	693.4		17.9032	9464.9		20.6016	9899.05
			10.1765	2696.87		11.4289	3498.02		32.9146	25668
			17.0007	18377.1		21.3107	12162		25.7589	72832.6
			21.3107	13510.6		23.2355	9309.37		31.0819	61867.6
			14.3944	3836.44		24.3222	18365.6		31.9476	78759.7
			24.3774	15069.3		11.5026	2302.24		15.785	8776.85
			16.4849	18049.7		10.9961	2698.55		30.9069	21551.6
			30.0505	144609		18.3268	9448.48		15.4627	3593.09
			22.7013	23233.9		19.1649	12404		49.5653	730300
			14.1089	2511.39		24.0091	32997.6		22.4158	75873.7
			10.6277	3259.88		17.7743	14451.5		29.1756	29455.6
			11.3829	4504.03		12.4788	12881.3		27.1679	45701.6
			18.0321	33727.3		17.3967	12681.4		23.9538	56352.3
			20.8502	21723.5		21.0068	27545.5		19.7911	12261.7
			21.2923	40621.9		20.8594	23475.7		20.1042	27356.7
			7.16496	972.72		14.2747	4270.71		30.8517	225812
			14.2194	4622.09		28.4664	20357.7		12.1289	17893.9
			13.8142	4115.06		12.7183	3697.7		19.5425	41261
			20.6108	17386.4		22.6092	19704.7		28.7427	78261.8
			11.3921	1863.66		11.6776	4866.68		19.1373	32372.2
			11.0329	2214.64		13.6853	6651.56		19.2386	36958
			5.30465	1020.6		13.6853	5022.88		18.7136	48110.4
			12.6814	11445.8		11.3645	5021.1		18.0505	57246.9
			13.1879	5977.44		20.2424	14955		34.9038	110060
			23.3183	13972		23.2723	19584.1		14.8364	3077.96
			25.0405	60566.6		21.7159	46085		30.161	29084.9
			14.9872	10938.8		16.2363	7859.01		20.2608	51828.3
			12.104	5308.41		17.8111	11635.6		26.1641	16848.2
			16.0027	8161.76		26.1549	12612.5		14.4681	5461
			21.9685	29273.9		17.1848	5862.46		37.0128	89022.1
			13.6725	10846.1		18.5386	15075.9		24.2117	53146.6
			20.8171	18707.9		13.1603	8774.21		17.7835	12881.4
			22.0411	14544		21.6146	20725		15.4443	5941.74
			22.3403	40192.9		12.3683	2118.63		17.369	15741
			13.9355	1329.18		14.7628	4273.3		22.775	46077.1
			21.5696	24068.1		9.56863	1863.59		14.0536	18826.3
			14.7877	3928.7		10.5172	2719.74		18.2347	7864.89
			17.3627	5875.3		24.6813	39967.9		55.3673	470149
			17.4805	14491.3		13.9431	11263.3		20.1687	14932.6
			22.2859	16831.7		14.7904	3703.31		25.1787	109455
			19.8379	15494.9		22.8763	22010.6		27.306	81856.4
			16.2021	5690.68		16.1166	4040.1		20.3989	8894.62
			28.7685	20764.1		27.608	40614.9		19.4043	10917.5
			47.9445	147181		10.8891	1712.07		31.2753	107829
			19.3755	18436.3		16.6373	13598		21.6791	39157.6
			36.8379	55130.6		20.9259	41099.7		13.1695	2331.17
			14.8059	2822.79		15.4677	11612.7		31.7266	25833.2
			27.5264	64418.7		19.2213	5894.72		15.5824	13109.9
			20.6085	31812		15.4677	11612.7		42.3635	109868
			23.8363	34476.4		17.1451	4005.72		18.9899	43277.9
			15.5403	6385.76		18.8315	14675.7		40.7795	222240
			20.7445	10507		22.8661	30538.2		25.3168	15110.1
			28.0523	24471.8		18.8133	7291.17		40.8071	199165
			20.9712	26312.4		12.0496	1916.79		39.5823	57404.1
			20.9803	19237.3		17.2629	16974.6		10.3146	1220.23
			15.9392	3110.36		17.0816	16403.2		18.5939	20690.2
			16.9547	26102.4		23.0747	35409.1		25.1694	85686.7
			13.9445	7210.96		11.5691	2757.58		48.5799	258699
			27.064	18982.6		14.9691	3074.25		16.531	36670.7
			15.0507	9404.17		14.5248	8559.44		16.6507	38887.3
			9.29333	3872.74		15.4587	4043.79		14.1457	15452.1
			13.1557	2232.66		11.6053	6654.95		15.3614	20557.7
						19.9195	34501.2		14.8733	19419.8
						25.5771	41299.8		32.5923	196418
						11.4059	3416.81		43.9383	230583
						27.6171	16763.9		22.5171	27960.6
						8.9216	1569.72		53.1294	452270
						22.9296	18700.5		34.7197	164658
						29.6752	48913.6		34.7841	191570
						33.592	73351		15.2509	13997.7
						32.3589	74292.3		16.8073	30135.4
						10.6261	1959.61		26.9653	196541
						12.7296	7184.69		22.7197	59170.4
						17	9282.32		15.4166	12571
						15.5493	4412.98		22.775	20834.1
						14.8149	9142.45		11.8342	9545.03
						19.9648	24960.4		41.5899	263990
						17.5893	4979.29		23.2539	84418.5
						15.2048	4443.08		28.4849	147628
						15.0688	12849.5		17.3322	18881.4
						15.7579	13256.5		19.9108	53145.8
						31.7605	55194.9		7.72674	5282.38
						44.0912	84255.6		16.9454	17405.2
						9.61067	1426.53		31.8924	292089
						20.0555	33757.6		25.6023	78314.4
						12.3669	2287.58		18.4373	22829.4
						16.0389	22608.9		43.1095	322408
						11.0885	2235.62		24.3984	18843.5
						11.4421	7173.82		42.4048	272921
						25.0059	17689.9		24.4347	85738.3
						43.2299	86603.7		23.1109	81599.4
						31.8512	46934.8		35.4325	78016.6
						35.1605	44019.3		11.5509	2586.93
						27.7259	35724.7		22.6304	22382.4
						24.2896	23202.2		17.0363	7304.04
						18.0064	10170.6		37.2549	64103.8
						21.5243	26776.2		26.2752	32447.3
						16.7371	6269.8		21.8416	39318.8
						15.0688	4507.96		24.9061	43882.2
						19.9195	20698.3		43.4747	70163.4
						46.7205	182422		22.848	50781.4
						28.2608	87155.1		27.4992	29978.9
						13.0288	11030.3		21.1072	20142.7
						28.2517	36722.4		14.3616	5576.65
						19.2304	7793.63		29.7659	44457.5
						16.3109	9176.76		27.2453	33882.9
						23.8907	22512.5		23.0112	12162.7
						14.1621	8579.42		19.4843	18162.5
						23.936	44885.8		23.5733	12334.5
						14.824	23730.5		32.6309	65928.2
						10.4811	4263.23		20.4272	19808
						16.0299	3650.61		20.1915	15115.8
						19.2213	17949.9		36.9467	70764.7
						10.9616	2302.75		26.2752	23856.2
						11.5328	1362.96		24.6795	60092
						35.3147	108382		27.2181	114010
						10.9979	2247.85		29.1493	27139.6
						19.3029	45063.5		25.7675	23749.4
						16.9093	8789.96		31.1621	58504.4
						15.7669	9053.57		41.8608	149874
						12.5211	10241.9		61.8528	290347
						14.2619	7528.74		23.2379	32700.2
						13.8448	5610.94		27.4448	48885.8
						12.0133	4242.5		17.2357	15542.6
						17.1179	13164.3		22.984	30698.6
						19.3211	15174.5		25.3957	105788
						14.5429	6670.34		28.1701	32189.9
						15.9755	8416.3		51.952	354792
									44.2997	238316
									26.8555	36350.5
									21.216	34383.4
									43.2933	89394.9
									24.9333	17847
									34.1813	135034
									18.2331	13572.7
									10.7984	4008.55
									22.6757	20384.4
									25.1691	12537.2
									22.6304	14409.3
									13.2555	12588.8
									21.2795	9669.07
									26.8464	21878
									20.9077	9888.64
									13.5365	6370.03
									8.95787	474.753
									25.568	14040
									11.4875	2078.91
									4.0528	541.022
									14.8059	13356.1
									38.2885	77857.6
									14.7605	4957.28
									10.8256	3651.72
									11.3605	1877.51
									19.4299	10519.6
									25.1237	16304.7
									12.2672	4739.09
									26.7195	24570.4
									12.0949	7487.39
									10.4448	3649.92
									10.8528	5432.73
									15.2683	14109.6
									24.3621	45277.3
									15.0144	4601
									15.5131	6910.62
									17.1451	9041.29
									14.008	7622.76
									28.1973	23950.8
									20.9259	19520.3
									17.6347	4641.82
									13.6272	5780.64
									12.6933	5651
									26.6469	32416.3
									14.8059	9419.47
									19.3845	18104.9
									11.7957	5829.15
									12.2128	8343.45
									18.0608	10512.2
									16.3744	25080.3

## Sheet: Fig. 4b
Figure 4b
inner SnxO-filled diameter
4 h	12 h	24 h	48h
23.6315	31.7266	53.5254	90.2527
20.2516	56.8684	45.7894	125.046
26.2009	15.6929	49.2982	42.6029
104.518	33.6237	145.804	97.6203
20.7673	35.9629	77.3502	96.6993
15.3798	25.326	28.4941	101.304
23.0881	12.0644	59.1892	235.532
52.7794	15.8311	209.58	132.727
32.2147	16.6415	49.0864	127.459
34.25	51.748	62.5414	73.6757
32.9791	38.0166	37.6022	74.3019
19.303	20.27	37.3075	118.019
30.7596	18.336	32.3805	50.5323
16.1718	34.7749	47.5484	72.0088
21.9323	35.5025	25.7496	80.2144
21.6421	37.7864	62.7164	43.441
25.024	26.8087	70.0563	17.4703
30.1467	46.8393	82.6365	94.9679
27.1003	41.8017	44.7948	56.233
20.9259	40.1348	97.9978	64.7885
22.0592	98.3386	45.4671	61.3442
31.7968	42.2898	59.6128	40.3374
23.6368	16.5494	11.7328	73.648
21.7872	47.4379	31.1832	75.3886
27.9435	15.4074	25.9891	259.707
11.5056	17.2309	32.887	123.075
35.8768	27.5915	44.233	89.2304
69.1515	26.643	69.2183	47.8063
	29.7097	29.019	67.1646
	74.9097	27.1126	104.988
	29.9307	22.4066	73.9888
	124.659	43.5792	45.0343
	40.4111	15.7758	225.632
	17.5624	25.7128	69.4025
	26.247	23.5025	46.7104
	14.7536	34.6183	27.3429
	30.5294	31.395	27.7757
	74.5413	31.395	128.684
	34.8762	20.2148	75.0755
	21.7067	36.3958	90.4645
	29.7281	20.3989	41.2952
	77.866	26.1641	26.4496
	187.735	32.9791	17.6177
	52.8531	39.5915	348.495
	14.7904	67.1093	177.024
	33.8355	53.6267	40.5677
	40.7518	96.9756	72.5889
	121.602	49.1232	115.137
	58.5814	73.1784	36.6997
	105.043	63.2506	79.3487
	22.2132	24.5708	278.126
	26.7995	29.4519	142.599
	25.28	26.7995	126.658
	47.9813	45.1908	111.057
	16.8349	41.8386	103.625
	21.3291	41.636	117.061
	42.5201	31.4411	161.055
	83.4377	45.5776	205.979
	40.2914	42.7871	105.909
	30.1241	42.3911	16.3928
	113.24	114.566	37.4825
	57.0928	34.9499	148.014
	42.4773	42.999	28.8532
	37.3637	21.6146	30.5846
	71.1099	23.2723	76.1806
	68.0181	51.4256	106.286
	50.6101	59.3918	47.751
	35.0971	52.0058	29.2032
	94.4112	16.2363	61.1692
	8.024	22.9868	104.141
	60.6469	23.8617	111.748
	21.0619	28.8256	27.7297
	22.848	76.9174	179.796
	55.5968	67.9197	43.0358
	39.7301	19.8464	202.405
	46.1584	49.3074	128.702
	25.4139	18.2347	25.0589
	29.4123	62.4693	33.9921
	75.0629	16.9275	129.236
	57.5733	57.5915	97.6755
	47.6272	110.033	15.7574
	15.096	56.9024	30.0873
	99.6699	18.7045	63.2966
	87.8107	56.9024	71.7693
	71.1371	15.9755	140.693
	30.9989	48.5157	156.671
	28.6235	68.4715	27.6376
	36.4571	24.15	140.214
	70.1397	15.4768	42.9529
	51.2357	66.776	13.4458
	14.3525	65.9056	70.1577
	106.452	77.9643	158.568
	43.4747	24.1536	128.509
	30.3824	16.0843	157.316
	48.6699	47.5637	164.435
	52.5685	19.8379	90.529
	15.1232	57.9269	102.133
		101.937	102.916
		74.0112	216.772
		30.7904	140.021
		25.7675	64.6504
		23.12	187.836
		41.6976	160.134
		65.1168	185.617
		76.2053	70.5537
		83.1776	125.064
		20.3456	316.879
		51.9792	134.384
		37.6539	62.0073
		21.3973	47.088
		48.8331	79.9013
		73.4128	178.921
		18.8677	183.02
		22.5307	213.3
		66.3408	73.6849
		62.5872	157.159
		64.1467	103.726
		50.8096	71.0602
		18.1061	336.661
		98.3915	140.067
		17.5349	78.7317
		103.034	203.382
		21.3157	37.1099
		64.2373	177.933
		33.1659	168.35
		54.3275	179.103
		54.2368	72.8507
		41.7429	22.7301
		54.4816	51.2357
		46.104	29.5029
		36.7744	54.1461
		67.7552	55.0981
		26.2389	96.6235
		23.2741	82.9328
		61.1547	43.52
		97.9744	114.041
		127.931	46.4757
		76.1781	53.0037
		53.9376	31.6971
		24.7067	58.8245
		40.4373	53.5115
		46.24	26.928
		50.1477	56.0864
		91.8453	26.0213
		126.598	72.5877
		45.4965	55.6512
		16.6555	43.4656
		56.9568	60.7739
		22.4672	40.5099
		12.0133	115.663
		101.882	180.418
		21.7872	37.4453
		141.785	41.9333
		36.04	70.6293
		42.6949	100.268
		76.5861	88.9712
		43.3931	70.992
		34.3173	76.0875
		34.4624	61.336
		52.6683	68.1269
		47.6544	192.295
		36.9739	47.5547
		38.6603	154.106
			142.365
			59.0875
			89.5515
			55.9141
			33.6555
			135.492
			47.8629
			40.3013
			46.4757
			23.2016
			32.9845
			83.9936
			25.0331
			35.5867
			26.52
			40.7547
			6.936
			25.1781
			18.4688
			38.6149
			71.4272
			62.2608
			26.6741
			36.5296
			17.0544
			32.6672
			30.2827
			36.9195
			40.3467
			60.0032
			39.2224
			54.0736
			70.9557
			89.4336
			23.9269
			33.6645
			36.0581
			45.5419
			35.3147
			52.2603
			17.4987
			36.4933
			41.1173
			53.5205
			50.3744
			56.4853
			49.1141
			65.5792
			37.7808
			109.661

## Sheet: Fig. 4c
Figure 4c
inner diameter (nm)
4 h	12 h	24 h	48 h
11.7236	20.1687	19.9845	22.6553
9.35681	33.3659	17.2769	26.6706
14.1273	9.541	32.3989	7.35836
23.0421	16.8717	26.0536	24.8563
8.64768	14.9377	15.389	33.4488
10.1672	18.5847	50.7625	22.4619
12.267	11.0145	10.729	34.121
15.785	9.56863	25.7957	49.9613
13.1327	16.2915	16.8533	18.861
13.9339	9.97384	13.8234	32.0858
9.20025	12.046	22.8026	28.9361
16.3836	16.6047	19.8924	65.3135
8.12274	18.0137	14.818	34.3144
11.5763	29.9676	21.633	28.448
20.8715	26.5232	37.1878	37.547
18.9856	16.4113	13.9339	37.7035
25.3051	21.016	30.0044	15.2048
23.6459	11.7605	31.2845	30.1149
10.1184	11.0237	29.6176	26.0536
19.7019	11.6592	20.224	14.8456
8.0784	35.1433	20.9699	21.3567
15.1685	24.184	20.1871	34.4065
22.4581	13.1972	9.43969	32.8133
18.7589	15.2509	13.6484	58.5445
10.3088	13.5103	17.7374	63.2413
10.8256	10.5817	21.633	49.5837
9.3024	12.2854	26.9929	24.9392
10.8891	10.6185	39.6928	17.5256
	15.8034	8.97922	51.8216
	30.9346	12.7183	25.9062
	16.3192	11.0882	25.3444
	31.8279	21.6883	18.0413
	19.0636	14.5233	40.2085
	11.7881	21.412	39.7388
	11.871	20.795	48.2299
	7.42282	17.9032	20.6016
	10.1765	11.4289	32.9146
	17.0007	21.3107	25.7589
	21.3107	23.2355	31.0819
	14.3944	24.3222	31.9476
	24.3774	11.5026	15.785
	16.4849	10.9961	30.9069
	30.0505	18.3268	15.4627
	22.7013	19.1649	49.5653
	14.1089	24.0091	22.4158
	10.6277	17.7743	29.1756
	11.3829	12.4788	27.1679
	18.0321	17.3967	23.9538
	20.8502	21.0068	19.7911
	21.2923	20.8594	20.1042
	7.16496	14.2747	30.8517
	14.2194	28.4664	12.1289
	13.8142	12.7183	19.5425
	20.6108	22.6092	28.7427
	11.3921	11.6776	19.1373
	11.0329	13.6853	19.2386
	5.30465	13.6853	18.7136
	12.6814	11.3645	18.0505
	13.1879	20.2424	34.9038
	23.3183	23.2723	14.8364
	25.0405	21.7159	30.161
	14.9872	16.2363	20.2608
	12.104	17.8111	26.1641
	16.0027	26.1549	14.4681
	21.9685	17.1848	37.0128
	13.6725	18.5386	24.2117
	20.8171	13.1603	17.7835
	22.0411	21.6146	15.4443
	22.3403	12.3683	17.369
	13.9355	14.7628	22.775
	21.5696	9.56863	14.0536
	14.7877	10.5172	18.2347
	17.3627	24.6813	55.3673
	17.4805	13.9431	20.1687
	22.2859	14.7904	25.1787
	19.8379	22.8763	27.306
	16.2021	16.1166	20.3989
	28.7685	27.608	19.4043
	47.9445	10.8891	31.2753
	19.3755	16.6373	21.6791
	36.8379	20.9259	13.1695
	14.8059	15.4677	31.7266
	27.5264	19.2213	15.5824
	20.6085	15.4677	42.3635
	23.8363	17.1451	18.9899
	15.5403	18.8315	40.7795
	20.7445	22.8661	25.3168
	28.0523	18.8133	40.8071
	20.9712	12.0496	39.5823
	20.9803	17.2629	10.3146
	15.9392	17.0816	18.5939
	16.9547	23.0747	25.1694
	13.9445	11.5691	48.5799
	27.064	14.9691	16.531
	15.0507	14.5248	16.6507
	9.29333	15.4587	14.1457
	13.1557	11.6053	15.3614
		19.9195	14.8733
		25.5771	32.5923
		11.4059	43.9383
		27.6171	22.5171
		8.9216	53.1294
		22.9296	34.7197
		29.6752	34.7841
		33.592	15.2509
		32.3589	16.8073
		10.6261	26.9653
		12.7296	22.7197
		17	15.4166
		15.5493	22.775
		14.8149	11.8342
		19.9648	41.5899
		17.5893	23.2539
		15.2048	28.4849
		15.0688	17.3322
		15.7579	19.9108
		31.7605	7.72674
		44.0912	16.9454
		9.61067	31.8924
		20.0555	25.6023
		12.3669	18.4373
		16.0389	43.1095
		11.0885	24.3984
		11.4421	42.4048
		25.0059	24.4347
		43.2299	23.1109
		31.8512	35.4325
		35.1605	11.5509
		27.7259	22.6304
		24.2896	17.0363
		18.0064	37.2549
		21.5243	26.2752
		16.7371	21.8416
		15.0688	24.9061
		19.9195	43.4747
		46.7205	22.848
		28.2608	27.4992
		13.0288	21.1072
		28.2517	14.3616
		19.2304	29.7659
		16.3109	27.2453
		23.8907	23.0112
		14.1621	19.4843
		23.936	23.5733
		14.824	32.6309
		10.4811	20.4272
		16.0299	20.1915
		19.2213	36.9467
		10.9616	26.2752
		11.5328	24.6795
		35.3147	27.2181
		10.9979	29.1493
		19.3029	25.7675
		16.9093	31.1621
		15.7669	41.8608
		12.5211	61.8528
		14.2619	23.2379
		13.8448	27.4448
		12.0133	17.2357
		17.1179	22.984
		19.3211	25.3957
		14.5429	28.1701
		15.9755	51.952
			44.2997
			26.8555
			21.216
			43.2933
			24.9333
			34.1813
			18.2331
			10.7984
			22.6757
			25.1691
			22.6304
			13.2555
			21.2795
			26.8464
			20.9077
			13.5365
			8.95787
			25.568
			11.4875
			4.0528
			14.8059
			38.2885
			14.7605
			10.8256
			11.3605
			19.4299
			25.1237
			12.2672
			26.7195
			12.0949
			10.4448
			10.8528
			15.2683
			24.3621
			15.0144
			15.5131
			17.1451
			14.008
			28.1973
			20.9259
			17.6347
			13.6272
			12.6933
			26.6469
			14.8059
			19.3845
			11.7957
			12.2128
			18.0608
			16.3744

## Sheet: Fig. 4d
Figure 4d
length of filling (nm)
4 h	12 h	24 h	48 h
23.6315	31.7266	53.5254	90.2527
20.2516	56.8684	45.7894	125.046
26.2009	15.6929	49.2982	42.603
104.518	33.6237	145.804	97.6203
20.7673	35.9629	77.3502	96.6993
15.3798	25.326	28.4941	101.304
23.0881	12.0644	59.1892	235.532
52.7794	15.8311	209.58	132.727
32.2147	16.6415	49.0864	127.459
34.25	51.7479	62.5414	73.6757
32.9791	38.0166	37.6022	74.3019
19.303	20.27	37.3075	118.019
30.7596	18.336	32.3805	50.5323
16.1718	34.7749	47.5484	72.0088
21.9323	35.5025	25.7496	80.2144
21.6421	37.7864	62.7164	43.441
25.024	26.8087	70.0563	17.4703
30.1467	46.8393	82.6365	94.9679
27.1003	41.8017	44.7948	56.233
20.9259	40.1348	97.9978	64.7885
22.0592	98.3386	45.4671	61.3442
31.7968	42.2898	59.6128	40.3374
23.6368	16.5494	11.7328	73.648
21.7872	47.4379	31.1832	75.3886
27.9435	15.4074	25.9891	259.707
11.5056	17.2309	32.887	123.075
35.8768	27.5915	44.233	89.2304
69.1515	26.643	69.2183	47.8063
	29.7097	29.019	67.1646
	74.9097	27.1126	104.988
	29.9307	22.4066	73.9888
	124.659	43.5792	45.0343
	40.4111	15.7758	225.632
	17.5624	25.7128	69.4025
	26.247	23.5025	46.7104
	14.7536	34.6184	27.3429
	30.5294	31.395	27.7757
	74.5414	31.395	128.684
	34.8762	20.2148	75.0755
	21.7067	36.3958	90.4645
	29.7281	20.3989	41.2952
	77.866	26.1641	26.4496
	187.735	32.9791	17.6177
	52.8531	39.5915	348.495
	14.7904	67.1093	177.024
	33.8355	53.6267	40.5677
	40.7519	96.9756	72.5889
	121.602	49.1233	115.137
	58.5814	73.1784	36.6997
	105.043	63.2506	79.3487
	22.2132	24.5708	278.126
	26.7995	29.4518	142.599
	25.28	26.7995	126.658
	47.9813	45.1908	111.057
	16.8349	41.8386	103.625
	21.3291	41.636	117.061
	42.5201	31.4411	161.055
	83.4377	45.5776	205.979
	40.2914	42.7871	105.909
	30.1241	42.3911	16.3928
	113.239	114.566	37.4825
	57.0928	34.9499	148.014
	42.4773	42.999	28.8532
	37.3637	21.6146	30.5846
	71.1099	23.2723	76.1806
	68.0181	51.4256	106.286
	50.6101	59.3918	47.751
	35.0971	52.0058	29.2032
	94.4112	16.2363	61.1692
	8.024	22.9868	104.141
	60.6469	23.8617	111.748
	21.0619	28.8256	27.7297
	22.848	76.9174	179.796
	55.5968	67.9198	43.0358
	39.7301	19.8464	202.405
	46.1584	49.3074	128.702
	25.4139	18.2347	25.0589
	29.4123	62.4693	33.9921
	75.0629	16.9275	129.236
	57.5733	57.5915	97.6755
	47.6272	110.033	15.7574
	15.096	56.9024	30.0873
	99.6699	18.7045	63.2966
	87.8107	56.9024	71.7693
	71.1371	15.9755	140.693
	30.9989	48.5157	156.671
	28.6235	68.4715	27.6376
	36.4571	24.15	140.214
	70.1397	15.4768	42.9529
	51.2357	66.776	13.4458
	14.3525	65.9056	70.1577
	106.452	77.9643	158.568
	43.4747	24.1536	128.509
	30.3824	16.0843	157.316
	48.6699	47.5637	164.435
	52.5685	19.8379	90.529
	15.1232	57.9269	102.133
		101.937	102.916
		74.0112	216.772
		30.7904	140.021
		25.7675	64.6504
		23.12	187.836
		41.6976	160.134
		65.1168	185.617
		76.2053	70.5537
		83.1776	125.064
		20.3456	316.879
		51.9792	134.384
		37.6539	62.0073
		21.3973	47.088
		48.8331	79.9013
		73.4128	178.921
		18.8677	183.02
		22.5307	213.3
		66.3408	73.6849
		62.5872	157.159
		64.1467	103.726
		50.8096	71.0602
		18.1061	336.661
		98.3915	140.067
		17.5349	78.7317
		103.034	203.382
		21.3157	37.1099
		64.2373	177.933
		33.1659	168.35
		54.3275	179.103
		54.2368	72.8507
		41.7429	22.7301
		54.4816	51.2357
		46.104	29.5029
		36.7744	54.1461
		67.7552	55.0981
		26.2389	96.6235
		23.2741	82.9328
		61.1547	43.52
		97.9744	114.041
		127.931	46.4757
		76.1781	53.0037
		53.9376	31.6971
		24.7067	58.8245
		40.4373	53.5115
		46.24	26.928
		50.1477	56.0864
		91.8453	26.0213
		126.598	72.5877
		45.4965	55.6512
		16.6555	43.4656
		56.9568	60.7739
		22.4672	40.5099
		12.0133	115.663
		101.882	180.418
		21.7872	37.4453
		141.785	41.9333
		36.04	70.6293
		42.6949	100.268
		76.5861	88.9712
		43.3931	70.992
		34.3173	76.0875
		34.4624	61.336
		52.6683	68.1269
		47.6544	192.295
		36.9739	47.5547
		38.6603	154.106
			142.365
			59.0875
			89.5515
			55.9141
			33.6555
			135.492
			47.8629
			40.3013
			46.4757
			23.2016
			32.9845
			83.9936
			25.0331
			35.5867
			26.52
			40.7547
			6.936
			25.1781
			18.4688
			38.6149
			71.4272
			62.2608
			26.6741
			36.5296
			17.0544
			32.6672
			30.2827
			36.9195
			40.3467
			60.0032
			39.2224
			54.0736
			70.9557
			89.4336
			23.9269
			33.6645
			36.0581
			45.5419
			35.3147
			52.2603
			17.4987
			36.4933
			41.1173
			53.5205
			50.3744
			56.4853
			49.1141
			65.5792
			37.7808
			109.661

## Sheet: Fig. 4e
Figure 4e
aspect ratio
4 h	12 h	24 h	48 h
2.01571	1.57306	2.67834	3.98374
2.16437	1.70439	2.65032	4.68854
1.85463	1.64479	1.5216	5.78974
4.53597	1.9929	5.59632	3.92738
2.40149	2.40752	5.02633	2.89097
1.51268	1.36274	0.56132	4.51005
1.88213	1.09532	5.51674	6.90283
3.34364	1.65448	8.1246	2.65659
2.45302	1.02148	2.91257	6.75781
2.45803	5.18837	4.52432	2.29621
3.58458	3.15596	1.64903	2.56779
1.17819	1.22074	1.87546	1.80697
3.78685	1.01789	2.18521	1.47262
1.39698	1.16042	2.19796	2.53124
1.05083	1.33854	0.69242	2.13637
1.13992	2.30247	4.50099	1.15217
0.98889	1.27564	2.33487	1.149
1.27492	3.98277	2.64145	3.15352
2.67832	3.79198	1.51244	2.15836
1.06213	3.44234	4.84563	4.36414
2.73064	2.79822	2.1682	2.87236
2.09623	1.74867	2.95301	1.17238
1.05248	1.25401	1.24293	2.24446
1.16143	3.11051	2.28475	1.28771
2.71064	1.14042	1.46521	4.1066
1.06281	1.62837	1.52022	2.48217
3.85673	2.24588	1.63869	3.57792
6.35054	2.50911	1.74385	2.7278
	1.87995	3.23179	1.29607
	2.42155	2.13179	4.05261
	1.83409	2.02076	2.91933
	3.91667	2.00934	2.49617
	2.11981	1.08624	5.61154
	1.48984	1.20086	1.74647
	2.21102	1.1302	0.96849
	1.98759	1.93364	1.32722
	3	2.74698	0.84387
	4.38462	1.47321	4.99571
	1.63656	0.87	2.41541
	1.508	1.4964	2.83165
	1.21949	1.77342	2.6161
	4.72346	2.3794	0.85578
	6.24732	1.7995	1.13937
	2.32819	2.06583	7.03103
	1.0483	2.79517	7.89729
	3.18371	3.0171	1.39047
	3.5801	7.77122	2.67186
	6.74362	2.82372	4.80661
	2.80963	3.48356	1.85435
	4.93339	3.03223	3.94686
	3.10026	1.72129	9.01493
	1.88472	1.03462	11.757
	1.83	2.10717	6.48115
	2.32797	1.99878	3.86383
	1.47777	3.58281	5.41482
	1.93322	3.0424	6.08473
	8.01563	2.29744	8.6063
	6.57952	4.01053	11.4112
	3.05517	2.11374	3.0343
	1.29186	1.82153	1.1049
	4.52225	5.27566	1.24275
	3.80944	2.15258	7.30545
	3.50936	2.41417	1.10278
	2.33484	0.82641	2.11394
	3.2369	1.35423	2.05822
	4.9748	2.77397	4.38988
	2.43118	4.51295	2.68514
	1.59235	2.40605	1.89088
	4.22606	1.31273	3.52174
	0.5758	1.55708	4.57258
	2.81169	2.49374	7.95151
	1.42428	2.74081	1.52071
	1.31593	3.11642	3.24734
	3.1805	4.8712	2.13379
	1.78275	1.34184	8.03877
	2.32678	2.15539	4.71332
	1.56855	1.13143	1.22844
	1.02238	2.26273	1.75178
	1.56562	1.55454	4.13221
	2.97146	3.46158	4.50552
	1.29289	5.25823	1.1965
	1.0196	3.67878	0.94833
	3.62088	0.97311	4.06206
	4.26089	3.67878	1.69413
	2.9844	0.93178	7.40883
	1.99475	2.57631	3.84192
	1.37981	2.99445	1.09167
	1.29961	1.28366	3.43602
	3.34457	1.28442	1.08516
	2.44209	3.86817	1.30357
	0.90046	3.85828	3.77316
	6.27861	3.37878	6.30004
	3.11769	2.08777	2.64531
	1.12261	1.0745	9.51643
	3.23373	3.27466	9.87555
	5.65659	1.28328	6.39974
	1.14955	4.99141	6.64868
		5.11743	6.9195
		2.89365	6.65103
		2.69952	3.18675
		0.93303	2.87117
		2.59146	3.53545
		1.81851	4.6122
		2.19432	5.33625
		2.26856	4.62621
		2.57047	7.4411
		1.91468	11.7514
		4.08333	5.91488
		2.21493	4.0221
		1.37609	2.06753
		3.29621	6.75175
		3.67711	4.30204
		1.07268	7.8705
		1.48181	7.4882
		4.40253	4.25133
		3.97181	7.89315
		2.0197	13.4243
		1.15238	4.19348
		1.88396	10.5562
		4.90597	5.47086
		1.41789	4.27023
		6.42397	4.7178
		1.92232	1.521
		5.6141	4.19607
		1.32632	6.8898
		1.25671	7.74971
		1.70282	2.05604
		1.18721	1.96782
		1.96501	2.26402
		1.8981	1.73177
		2.0423	1.45339
		3.14785	2.09696
		1.56771	4.42383
		1.54452	3.32981
		3.0701	1.00104
		2.09703	4.99127
		4.52679	1.69008
		5.8469	2.51117
		1.90918	2.20707
		1.28477	1.97624
		2.47916	1.96406
		1.93548	1.17021
		3.54097	2.87855
		3.83712	1.10385
		8.54006	2.22451
		4.34083	2.72437
		1.03903	2.15267
		2.96321	1.64491
		2.04963	1.54175
		1.04167	4.68663
		2.88498	6.62858
		1.98104	1.2846
		7.34523	1.62738
		2.13137	2.26651
		2.70788	2.39528
		6.11658	1.43843
		3.04259	3.05501
		2.47872	2.77238
		2.86868	3.55865
		3.0768	2.9641
		2.46645	7.57194
		2.54239	1.68812
		2.41998	2.96632
			3.21367
			2.2002
			4.22094
			1.29152
			1.34982
			3.96393
			2.62506
			3.73216
			2.04958
			0.92183
			1.45753
			6.33653
			1.1764
			1.32557
			1.26843
			3.01072
			0.77429
			0.98475
			1.60773
			9.52796
			4.82425
			1.6261
			1.80713
			3.37437
			1.5012
			1.68129
			1.20534
			3.00961
			1.51001
			4.96102
			3.75521
			4.98246
			4.64727
			3.67101
			1.5936
			2.17008
			2.10312
			3.25113
			1.25241
			2.4974
			0.99229
			2.67798
			3.23929
			2.00851
			3.40233
			2.91394
			4.16372
			5.36971
			2.09187
			6.69712

## Sheet: Suppl. Fig. 5b
Suppl. Fig. 5b
EDX 1
distance (nm)	C Kα (counts)	O Kα (counts)	Sn Lα (counts)
0.1222	0	0	0
0.18329	0	0	0
0.24439	0	0	0
0.30549	0	0	0
0.36659	0	0	0
0.42769	0	0	0
0.48878	0	0	0
0.54988	0	0	1
0.61098	0	0	0
0.67208	0	0	0
0.73318	0	0	0
0.79427	0	0	0
0.85537	0	0	0
0.91647	0	0	0
0.97757	0	0	0
1.03867	0	0	0
1.09976	0	0	0
1.16086	0	0	0
1.22196	0	0	0
1.28306	0	0	0
1.34416	0	0	0
1.40525	0	0	0
1.46635	1	0	0
1.52745	0	0	0
1.58855	0	0	0
1.64965	0	0	0
1.71074	1	0	0
1.77184	0	0	0
1.83294	0	0	0
1.89404	1	0	0
1.95514	0	0	0
2.01623	0	0	0
2.07733	0	0	0
2.13843	0	0	0
2.19953	0	0	0
2.26063	1	0	0
2.32172	0	0	0
2.38282	0	0	0
2.44392	0	0	0
2.50502	0	1	0
2.56612	0	0	0
2.62721	0	0	0
2.68831	0	0	0
2.74941	0	0	0
2.81051	0	0	0
2.87161	0	0	0
2.9327	1	0	0
2.9938	0	0	0
3.0549	0	0	0
3.116	0	0	0
3.1771	0	0	0
3.23819	1	0	0
3.29929	1	0	0
3.36039	0	0	0
3.42149	0	0	0
3.48259	2	0	0
3.54368	1	0	0
3.60478	0	0	0
3.66588	0	0	0
3.72698	2	0	0
3.78808	2	0	0
3.84917	1	0	0
3.91027	1	0	0
3.97137	2	0	0
4.03247	0	0	0
4.09357	0	0	0
4.15466	2	0	0
4.21576	0	0	0
4.27686	1	0	0
4.33796	1	0	0
4.39906	2	0	0
4.46015	2	0	0
4.52125	2	0	0
4.58235	0	0	0
4.64345	3	0	0
4.70455	2	0	0
4.76564	2	0	0
4.82674	2	0	0
4.88784	0	0	0
4.94894	0	0	0
5.01004	1	0	0
5.07113	2	0	0
5.13223	2	0	0
5.19333	1	0	0
5.25443	0	0	0
5.31553	5	0	0
5.37662	4	0	0
5.43772	3	0	0
5.49882	3	0	0
5.55992	2	0	0
5.62102	6	0	0
5.68211	2	0	0
5.74321	3	0	0
5.80431	5	0	0
5.86541	2	0	0
5.92651	3	0	0
5.9876	6	0	0
6.0487	0	0	0
6.1098	4	0	0
6.1709	1	0	0
6.232	3	0	0
6.29309	0	0	0
6.35419	1	0	0
6.41529	4	0	0
6.47639	2	0	0
6.53749	4	0	0
6.59858	3	0	0
6.65968	7	0	0
6.72078	2	0	0
6.78188	4	0	0
6.84298	4	0	0
6.90407	4	0	0
6.96517	4	0	0
7.02627	4	0	1
7.08737	4	0	0
7.14847	9	0	0
7.20956	5	0	0
7.27066	7	0	0
7.33176	4	0	0
7.39286	2	0	0
7.45396	3	0	0
7.51505	6	0	0
7.57615	5	0	0
7.63725	9	0	0
7.69835	4	0	0
7.75945	8	0	0
7.82054	7	0	0
7.88164	6	0	0
7.94274	7	0	0
8.00384	7	0	0
8.06494	6	0	0
8.12603	4	0	0
8.18713	5	0	0
8.24823	12	0	0
8.30933	11	0	0
8.37043	10	0	0
8.43152	9	0	0
8.49262	5	0	0
8.55372	3	0	1
8.61482	9	0	0
8.67592	8	0	0
8.73701	10	0	0
8.79811	12	1	0
8.85921	6	0	0
8.92031	8	1	0
8.98141	6	0	0
9.0425	7	0	0
9.1036	8	0	0
9.1647	10	0	0
9.2258	3	0	0
9.2869	5	0	1
9.34799	11	0	0
9.40909	7	0	0
9.47019	2	0	0
9.53129	3	0	0
9.59239	6	0	1
9.65348	9	0	1
9.71458	9	0	1
9.77568	10	0	0
9.83678	7	0	0
9.89788	10	0	0
9.95897	5	0	0
10.0201	9	0	0
10.0812	9	0	0
10.1423	11	0	1
10.2034	9	0	0
10.2645	7	0	0
10.3256	16	0	0
10.3867	10	0	0
10.4478	6	0	1
10.5089	11	0	0
10.57	11	0	0
10.6311	13	0	2
10.6921	13	0	0
10.7532	13	0	0
10.8143	6	0	0
10.8754	9	0	0
10.9365	7	0	0
10.9976	10	0	0
11.0587	11	0	0
11.1198	20	0	0
11.1809	9	0	0
11.242	7	0	0
11.3031	9	0	0
11.3642	10	0	0
11.4253	8	0	0
11.4864	9	0	0
11.5475	7	0	0
11.6086	11	0	0
11.6697	10	0	2
11.7308	9	0	0
11.7919	9	0	0
11.853	9	0	0
11.9141	9	0	0
11.9752	12	1	0
12.0363	5	0	0
12.0974	10	0	0
12.1585	5	0	0
12.2196	12	0	1
12.2807	6	0	1
12.3418	10	0	0
12.4029	17	0	0
12.464	10	0	1
12.5251	13	0	0
12.5862	14	0	1
12.6473	6	0	0
12.7084	7	0	0
12.7695	14	0	0
12.8306	15	0	0
12.8917	9	0	0
12.9528	7	0	0
13.0139	11	0	0
13.075	11	0	0
13.1361	6	0	1
13.1972	12	0	0
13.2583	7	0	0
13.3194	6	0	0
13.3805	16	0	0
13.4416	13	0	0
13.5027	15	0	0
13.5638	12	0	0
13.6249	10	0	1
13.686	12	1	0
13.747	9	0	0
13.8081	9	2	0
13.8692	10	0	0
13.9303	12	0	0
13.9914	11	0	0
14.0525	9	0	0
14.1136	19	0	0
14.1747	12	0	1
14.2358	15	0	0
14.2969	10	1	3
14.358	8	0	0
14.4191	5	0	0
14.4802	11	1	0
14.5413	12	0	0
14.6024	6	0	1
14.6635	10	0	0
14.7246	12	0	3
14.7857	13	0	0
14.8468	9	0	1
14.9079	6	0	0
14.969	12	1	1
15.0301	10	0	1
15.0912	10	0	1
15.1523	4	0	0
15.2134	11	0	1
15.2745	14	0	2
15.3356	9	0	0
15.3967	10	0	0
15.4578	17	1	0
15.5189	14	1	1
15.58	18	0	0
15.6411	13	1	1
15.7022	10	1	1
15.7633	15	2	0
15.8244	12	3	0
15.8855	12	2	2
15.9466	4	4	1
16.0077	10	0	0
16.0688	12	5	1
16.1299	5	6	1
16.191	4	5	0
16.2521	5	6	1
16.3132	10	5	1
16.3743	9	5	0
16.4354	11	4	0
16.4965	7	3	2
16.5576	9	2	2
16.6187	11	1	1
16.6797	12	5	1
16.7408	7	4	1
16.802	9	3	1
16.8631	17	2	2
16.9242	9	2	2
16.9852	10	5	1
17.0463	16	4	1
17.1074	10	5	3
17.1685	8	4	4
17.2296	10	5	1
17.2907	3	5	3
17.3518	14	6	2
17.4129	7	5	0
17.474	10	4	0
17.5351	9	3	1
17.5962	17	4	2
17.6573	9	3	4
17.7184	11	3	2
17.7795	6	3	1
17.8406	8	3	1
17.9017	9	4	3
17.9628	5	1	3
18.0239	10	3	1
18.085	9	4	0
18.1461	6	5	2
18.2072	7	6	2
18.2683	8	4	4
18.3294	16	3	1
18.3905	10	4	4
18.4516	8	4	7
18.5127	9	4	4
18.5738	10	4	5
18.6349	15	3	9
18.696	12	3	2
18.7571	8	4	2
18.8182	6	3	3
18.8793	12	5	2
18.9404	14	2	2
19.0015	9	4	2
19.0626	10	6	2
19.1237	7	6	2
19.1848	12	2	2
19.2459	15	6	4
19.307	7	6	2
19.3681	9	6	2
19.4292	10	4	1
19.4903	10	5	3
19.5514	8	3	6
19.6125	6	2	0
19.6736	10	1	3
19.7346	5	2	2
19.7958	11	4	4
19.8569	1	3	3
19.918	11	5	1
19.9791	12	6	1
20.0401	9	4	4
20.1012	9	6	1
20.1623	10	6	3
20.2234	7	5	0
20.2845	11	6	6
20.3456	16	3	3
20.4067	8	4	4
20.4678	10	5	0
20.5289	9	6	6
20.59	8	5	5
20.6511	11	5	2
20.7122	8	4	2
20.7733	5	4	4
20.8344	7	4	1
20.8955	11	5	5
20.9566	11	4	1
21.0177	12	5	5
21.0788	11	4	4
21.1399	10	5	2
21.201	13	3	3
21.2621	7	4	4
21.3232	9	2	2
21.3843	8	3	3
21.4454	12	6	6
21.5065	8	5	2
21.5676	6	3	3
21.6287	11	6	1
21.6898	6	7	4
21.7509	9	6	1
21.812	7	6	1
21.8731	10	5	2
21.9342	4	5	5
21.9953	3	4	4
22.0564	7	6	6
22.1175	11	5	2
22.1786	8	6	1
22.2397	8	7	3
22.3008	12	7	7
22.3619	6	7	0
22.423	8	6	3
22.4841	7	5	2
22.5452	5	7	7
22.6063	8	4	4
22.6674	6	7	7
22.7285	11	4	3
22.7895	15	6	1
22.8507	10	6	3
22.9118	6	7	2
22.9729	8	4	4
23.034	15	3	3
23.095	16	7	4
23.1561	7	7	1
23.2172	8	6	6
23.2783	9	7	3
23.3394	10	4	4
23.4005	5	4	1
23.4616	15	2	2
23.5227	11	2	2
23.5838	9	3	3
23.6449	4	5	5
23.706	10	7	3
23.7671	7	7	2
23.8282	8	6	2
23.8893	5	7	3
23.9504	5	5	2
24.0115	16	8	8
24.0726	11	4	4
24.1337	5	7	1
24.1948	10	7	1
24.2559	7	6	2
24.317	11	8	1
24.3781	8	7	1
24.4392	6	6	3
24.5003	12	4	1
24.5614	7	4	4
24.6225	5	1	1
24.6836	7	3	2
24.7447	9	3	1
24.8058	13	4	4
24.8669	10	4	4
24.928	9	4	4
24.9891	12	6	1
25.0502	12	6	3
25.1113	8	6	1
25.1724	5	6	6
25.2335	13	3	3
25.2946	6	5	1
25.3557	8	5	1
25.4168	8	7	2
25.4779	9	5	1
25.539	15	5	4
25.6001	9	5	1
25.6612	10	6	3
25.7223	12	7	1
25.7834	15	4	2
25.8444	18	4	0
25.9056	12	7	1
25.9667	14	5	1
26.0278	9	4	2
26.0889	6	5	2
26.1499	14	5	2
26.211	12	5	5
26.2721	5	6	2
26.3332	14	4	0
26.3943	8	4	1
26.4554	19	7	1
26.5165	13	5	1
26.5776	7	4	1
26.6387	12	6	1
26.6998	7	5	1
26.7609	15	4	1
26.822	10	6	1
26.8831	11	3	3
26.9442	7	3	0
27.0053	8	5	1
27.0664	6	4	1
27.1275	13	5	0
27.1886	10	4	0
27.2497	11	4	1
27.3108	12	7	2
27.3719	12	5	0
27.433	12	4	0
27.4941	11	4	0
27.5552	15	1	1
27.6163	16	0	1
27.6774	13	0	0
27.7385	13	0	1
27.7996	10	0	1
27.8607	12	0	0
27.9218	15	0	0
27.9829	8	0	1
28.044	12	0	2
28.1051	12	0	1
28.1662	13	0	0
28.2273	7	0	1
28.2884	16	0	1
28.3495	10	0	0
28.4106	7	0	0
28.4717	12	0	0
28.5328	8	0	0
28.5939	6	0	0
28.655	7	0	1
28.7161	10	0	0
28.7772	12	0	0
28.8383	17	0	0
28.8993	12	0	0
28.9605	11	0	0
29.0216	15	0	0
29.0827	13	0	0
29.1438	8	0	0
29.2048	19	0	1
29.2659	14	0	1
29.327	14	0	0
29.3881	4	0	0
29.4492	15	0	0
29.5103	16	0	0
29.5714	13	0	1
29.6325	12	1	0
29.6936	9	0	0
29.7547	6	0	1
29.8158	19	0	0
29.8769	14	0	0
29.938	14	0	0
29.9991	10	0	0
30.0602	8	0	0
30.1213	9	0	0
30.1824	12	0	0
30.2435	6	0	0
30.3046	12	0	0
30.3657	10	0	0
30.4268	6	0	0
30.4879	15	0	0
30.549	5	0	0
30.6101	8	1	0
30.6712	10	0	0
30.7323	16	0	1
30.7934	8	0	0
30.8545	9	0	0
30.9156	15	0	0
30.9767	17	0	0
31.0378	9	0	0
31.0989	16	0	1
31.16	6	0	0
31.2211	12	0	0
31.2822	16	0	0
31.3433	11	0	0
31.4044	9	0	0
31.4655	6	0	0
31.5266	6	0	0
31.5877	11	0	0
31.6488	8	0	1
31.7099	7	0	1
31.771	13	1	0
31.8321	8	0	1
31.8932	4	0	0
31.9542	15	0	0
32.0153	5	0	0
32.0765	13	0	1
32.1375	9	0	0
32.1987	11	0	0
32.2597	6	0	1
32.3208	4	0	0
32.3819	8	0	0
32.443	12	0	1
32.5041	13	0	0
32.5652	6	0	0
32.6263	11	0	1
32.6874	13	0	0
32.7485	11	0	0
32.8096	7	0	0
32.8707	11	0	1
32.9318	12	0	0
32.9929	5	0	0
33.054	7	0	0
33.1151	10	0	0
33.1762	14	0	2
33.2373	4	0	2
33.2984	7	0	1
33.3595	15	0	1
33.4206	8	0	0
33.4817	18	0	0
33.5428	10	0	0
33.6039	10	0	0
33.665	17	0	0
33.7261	5	0	1
33.7872	4	0	0
33.8483	7	0	0
33.9094	6	0	0
33.9705	3	0	1
34.0316	4	0	0
34.0927	9	0	1
34.1538	10	0	0
34.2149	7	0	0
34.276	6	0	0
34.3371	13	1	3
34.3982	5	0	0
34.4593	6	0	1
34.5204	6	0	0
34.5815	7	0	1
34.6426	7	0	0
34.7037	5	0	0
34.7648	5	0	0
34.8259	8	0	4
34.887	5	0	0
34.9481	1	0	1
35.0091	6	0	0
35.0703	5	0	1
35.1313	6	0	0
35.1925	6	0	0
35.2535	4	0	1
35.3146	2	0	0
35.3757	3	0	1
35.4368	7	0	0
35.4979	8	0	1
35.559	2	0	0
35.6201	5	0	0
35.6812	8	1	0
35.7423	3	0	0
35.8034	5	0	0
35.8645	3	0	0
35.9256	4	0	1
35.9867	2	0	0
36.0478	0	0	1
36.1089	5	0	0
36.17	5	0	0
36.2311	1	0	0
36.2922	2	0	0
36.3533	3	0	0
36.4144	1	0	1
36.4755	4	0	0
36.5366	5	0	0
36.5977	4	0	0
36.6588	2	0	1
36.7199	0	0	0
36.781	4	0	0
36.8421	1	0	0
36.9032	3	0	0
36.9643	0	0	1
37.0254	0	0	0
37.0865	3	0	0
37.1476	0	0	0
37.2087	0	0	0
37.2698	0	0	0
37.3309	2	0	0
37.392	0	0	0
37.4531	1	0	0
37.5142	0	0	0
37.5753	1	0	0
37.6364	0	0	0
37.6975	1	0	0
37.7586	1	0	0
37.8197	1	0	0
37.8808	2	0	0
37.9419	0	0	0
38.003	2	0	0
38.0641	1	1	0
38.1251	1	0	0
38.1863	1	0	0
38.2473	0	0	0
38.3085	0	0	0
38.3695	1	0	0
38.4306	1	0	0
38.4917	1	0	0
38.5528	1	0	0
38.6139	2	1	0
38.675	0	0	0
38.7361	0	0	0
38.7972	0	0	0
38.8583	0	0	0
38.9194	0	0	0
38.9805	0	0	0
39.0416	0	0	0
39.1027	0	0	0
39.1638	0	0	0
39.2249	0	0	0
39.286	0	0	0
39.3471	0	0	0
39.4082	0	0	0
39.4693	1	0	0
39.5304	0	0	0
39.5915	0	0	0
39.6526	0	0	0
39.7137	0	0	0
39.7748	0	0	0
39.8359	0	0	0
39.897	0	0	0
39.9581	1	0	0
40.0192	0	0	0
40.0803	0	0	0
40.1414	1	0	0
40.2025	0	0	0
40.2636	0	0	0
40.3247	0	0	0
40.3858	0	0	0
40.4469	0	0	0
40.508	0	0	0
40.5691	0	0	0
40.6302	0	0	0
40.6913	0	0	0
40.7524	0	0	0
40.8135	0	0	0
40.8746	0	0	0
40.9357	0	0	0
40.9968	0	0	0
41.0579	0	0	0
41.1189	0	0	0
41.1801	1	0	0
41.24	0	0	0

## Sheet: Suppl. Fig. 5c
Suppl. Fig. 5c
EDX 2
distance (nm)	C Kα (counts)	Sn Lα (counts)	O Kα (counts)
0.05869	0	0	0
0.17027	0	0	0
0.28185	0	0	0
0.39344	0	0	0
0.50502	0	0	0
0.6166	0	0	0
0.72819	0	0	0
0.83977	0	0	0
0.95135	0	0	0
1.06294	0	0	0
1.17452	0	0	0
1.2861	0	0	0
1.39768	0	0	0
1.50927	0	0	0
1.62085	1	0	0
1.73243	0	0	0
1.84402	0	0	0
1.9556	0	0	0
2.06718	0	0	0
2.17877	0	0	0
2.29035	0	0	0
2.40193	0	0	0
2.51351	0	0	0
2.6251	0	0	0
2.73668	0	0	0
2.84826	0	0	0
2.95985	0	0	0
3.07143	0	0	0
3.18301	0	0	0
3.2946	0	0	0
3.40618	0	0	0
3.51776	0	0	0
3.62934	0	0	0
3.74093	0	0	0
3.85251	0	0	0
3.96409	0	0	0
4.07568	0	0	0
4.18726	0	0	0
4.29884	0	0	0
4.41043	0	0	0
4.52201	0	0	0
4.63359	0	0	0
4.74517	0	0	0
4.85676	0	0	0
4.96834	0	0	0
5.07992	0	0	0
5.19151	0	0	0
5.30309	0	0	0
5.41467	0	0	0
5.52626	0	0	0
5.63784	0	0	0
5.74942	0	0	0
5.861	0	0	0
5.97259	0	0	0
6.08417	0	0	0
6.19575	0	0	1
6.30734	0	0	0
6.41892	0	0	0
6.5305	0	0	0
6.64209	0	0	0
6.75367	0	0	0
6.86525	0	0	0
6.97684	0	0	0
7.08842	0	0	0
7.2	0	1	0
7.31158	0	1	0
7.42317	0	0	0
7.53475	0	0	0
7.64633	0	0	0
7.75792	0	0	0
7.8695	0	0	0
7.98108	0	0	0
8.09267	0	0	0
8.20425	0	0	0
8.31583	0	0	0
8.42741	0	0	0
8.539	0	0	0
8.65058	0	0	0
8.76216	1	0	0
8.87375	0	0	0
8.98533	0	0	0
9.09691	0	0	0
9.2085	0	0	0
9.32008	1	0	0
9.43166	0	0	0
9.54324	0	0	0
9.65483	0	0	0
9.76641	0	0	0
9.87799	0	0	0
9.98958	0	0	0
10.1012	0	0	0
10.2127	0	0	0
10.3243	0	0	0
10.4359	0	0	0
10.5475	0	0	0
10.6591	0	0	0
10.7707	0	0	0
10.8822	0	0	0
10.9938	0	0	0
11.1054	0	0	0
11.217	0	0	0
11.3286	0	0	0
11.4402	0	0	0
11.5517	0	0	0
11.6633	0	0	0
11.7749	0	0	0
11.8865	0	0	0
11.9981	0	0	0
12.1097	0	0	0
12.2212	0	0	0
12.3328	0	0	0
12.4444	0	0	0
12.556	0	0	0
12.6676	0	0	0
12.7791	0	0	0
12.8907	0	1	0
13.0023	0	0	1
13.1139	0	0	0
13.2255	0	0	0
13.3371	0	0	0
13.4487	1	0	0
13.5602	1	0	0
13.6718	0	0	0
13.7834	1	0	0
13.895	2	2	0
14.0066	1	0	0
14.1181	1	0	0
14.2297	3	0	1
14.3413	4	1	0
14.4529	1	0	2
14.5645	4	1	0
14.6761	3	1	0
14.7876	2	0	0
14.8992	6	1	0
15.0108	4	1	0
15.1224	3	0	0
15.234	4	0	2
15.3456	4	0	1
15.4571	7	1	0
15.5687	4	1	0
15.6803	5	0	1
15.7919	4	0	0
15.9035	8	0	0
16.0151	6	3	0
16.1266	9	0	0
16.2382	8	0	0
16.3498	9	0	1
16.4614	9	2	1
16.573	9	2	0
16.6846	8	0	0
16.7961	11	1	3
16.9077	13	1	0
17.0193	15	0	0
17.1309	13	0	0
17.2425	12	1	1
17.3541	16	1	0
17.4656	15	0	1
17.5772	10	1	1
17.6888	11	2	0
17.8004	20	0	2
17.912	20	0	0
18.0236	13	1	0
18.1351	25	2	0
18.2467	21	0	2
18.3583	16	0	0
18.4699	14	1	1
18.5815	21	0	0
18.693	13	0	0
18.8046	14	0	0
18.9162	11	0	0
19.0278	14	0	0
19.1394	17	0	1
19.251	18	1	2
19.3625	23	0	0
19.4741	14	0	1
19.5857	23	0	0
19.6973	21	0	2
19.8089	16	2	2
19.9205	19	1	0
20.0321	32	0	0
20.1436	21	1	0
20.2552	16	1	2
20.3668	18	3	1
20.4784	20	1	2
20.59	27	2	1
20.7016	20	1	1
20.8131	28	1	0
20.9247	24	1	1
21.0363	27	0	0
21.1479	23	2	0
21.2595	20	0	0
21.371	30	0	2
21.4826	21	0	0
21.5942	15	1	0
21.7058	24	2	1
21.8174	23	0	0
21.929	17	0	2
22.0405	27	1	0
22.1521	26	0	0
22.2637	16	0	0
22.3753	29	0	1
22.4869	22	0	0
22.5985	26	0	0
22.71	32	0	1
22.8216	20	0	0
22.9332	26	2	0
23.0448	18	0	0
23.1564	24	0	0
23.268	21	2	1
23.3795	29	0	0
23.4911	35	0	1
23.6027	33	0	1
23.7143	33	1	0
23.8259	19	0	0
23.9374	25	0	0
24.049	27	0	1
24.1606	28	1	1
24.2722	16	0	0
24.3838	19	0	0
24.4954	26	0	2
24.607	29	0	0
24.7185	21	1	0
24.8301	29	0	0
24.9417	24	1	1
25.0533	21	0	0
25.1649	28	0	0
25.2765	27	1	0
25.388	23	1	0
25.4996	30	0	1
25.6112	19	1	1
25.7228	30	0	0
25.8344	31	1	0
25.9459	30	2	0
26.0575	32	2	1
26.1691	32	1	0
26.2807	36	0	0
26.3923	34	0	0
26.5039	15	0	1
26.6154	20	2	2
26.727	32	0	1
26.8386	23	0	1
26.9502	18	3	0
27.0618	31	0	2
27.1734	27	0	0
27.2849	33	1	0
27.3965	28	0	0
27.5081	22	1	0
27.6197	25	0	2
27.7313	30	1	0
27.8429	29	1	0
27.9544	40	0	1
28.066	29	0	0
28.1776	32	0	0
28.2892	25	0	0
28.4008	31	1	1
28.5124	40	2	0
28.6239	33	0	0
28.7355	27	2	0
28.8471	36	0	0
28.9587	38	0	0
29.0703	39	0	0
29.1819	30	1	0
29.2934	24	0	0
29.405	36	0	0
29.5166	30	1	0
29.6282	20	1	0
29.7398	31	0	2
29.8514	30	0	1
29.9629	21	1	0
30.0745	32	0	0
30.1861	35	0	2
30.2977	41	0	1
30.4093	30	0	0
30.5208	36	0	0
30.6324	26	0	1
30.744	27	0	1
30.8556	22	0	0
30.9672	37	0	1
31.0788	32	0	1
31.1903	44	0	0
31.3019	41	0	0
31.4135	25	0	0
31.5251	36	0	1
31.6367	27	2	0
31.7483	34	1	0
31.8599	31	0	2
31.9714	26	0	0
32.083	35	1	0
32.1946	35	0	0
32.3062	33	0	0
32.4178	33	2	0
32.5294	43	1	0
32.6409	37	0	0
32.7525	30	0	0
32.8641	32	0	0
32.9757	31	0	0
33.0873	28	0	0
33.1989	28	0	2
33.3104	25	0	0
33.422	38	0	0
33.5336	27	0	4
33.6452	37	2	0
33.7568	34	0	0
33.8683	36	0	0
33.9799	32	0	0
34.0915	38	2	0
34.2031	40	0	2
34.3147	33	0	2
34.4263	31	0	0
34.5378	31	2	0
34.6494	26	0	0
34.761	41	0	0
34.8726	27	0	4
34.9842	30	0	2
35.0958	43	2	0
35.2073	26	0	2
35.3189	32	0	2
35.4305	29	4	2
35.5421	38	0	6
35.6537	40	0	2
35.7653	33	8	0
35.8768	33	2	0
35.9884	31	0	0
36.1	27	4	2
36.2116	39	0	2
36.3232	36	4	2
36.4348	31	2	2
36.5463	36	4	6
36.6579	24	0	4
36.7695	25	0	8
36.8811	34	2	2
36.9927	30	4	4
37.1043	30	4	4
37.2158	34	2	8
37.3274	28	4	2
37.439	35	4	0
37.5506	26	6	4
37.6622	22	4	4
37.7737	21	2	8
37.8853	30	4	6
37.9969	20	2	8
38.1085	30	5	4
38.2201	25	5	6
38.3317	35	6	4
38.4432	26	4	6
38.5548	22	2	2
38.6664	27	2	10
38.778	24	6	6
38.8896	32	4	16
39.0012	25	4	4
39.1127	33	5	12
39.2243	26	5	12
39.3359	24	5	8
39.4475	32	2	8
39.5591	42	5	10
39.6707	21	4	6
39.7822	25	4	8
39.8938	26	2	6
40.0054	25	4	4
40.117	29	6	4
40.2286	27	5	8
40.3402	22	5	8
40.4517	24	4	6
40.5633	26	4	0
40.6749	32	2	0
40.7865	25	3	4
40.8981	26	2	6
41.0097	30	2	6
41.1212	29	5	4
41.2328	22	0	2
41.3444	28	5	6
41.456	27	5	12
41.5676	27	5	10
41.6791	28	4	16
41.7907	36	2	8
41.9023	25	2	12
42.0139	26	6	4
42.1255	19	4	4
42.2371	26	4	6
42.3486	28	2	10
42.4602	30	4	12
42.5718	34	0	8
42.6834	31	2	8
42.795	33	2	0
42.9066	33	4	6
43.0181	26	4	4
43.1297	22	5	16
43.2413	18	3	6
43.3529	34	4	4
43.4645	23	0	6
43.5761	25	4	8
43.6876	23	5	10
43.7992	28	5	10
43.9108	33	5	8
44.0224	30	5	6
44.134	24	5	6
44.2456	24	3	4
44.3571	25	2	6
44.4687	26	6	4
44.5803	31	2	6
44.6919	32	6	6
44.8035	28	2	8
44.9151	30	3	8
45.0266	30	2	6
45.1382	41	3	2
45.2498	25	4	12
45.3614	27	4	2
45.473	31	4	6
45.5846	30	4	4
45.6961	24	8	8
45.8077	29	4	4
45.9193	32	2	4
46.0309	29	6	2
46.1425	23	4	2
46.2541	27	4	6
46.3656	27	4	10
46.4772	31	5	12
46.5888	41	5	6
46.7004	34	5	6
46.812	37	5	0
46.9236	26	4	2
47.0351	23	2	0
47.1467	26	5	0
47.2583	28	5	8
47.3699	28	5	8
47.4815	38	6	4
47.593	26	6	2
47.7046	29	4	0
47.8162	27	6	2
47.9278	37	5	6
48.0394	37	6	6
48.151	30	5	2
48.2625	44	4	2
48.3741	31	4	0
48.4857	39	2	6
48.5973	21	4	0
48.7089	28	0	0
48.8205	31	0	2
48.932	20	0	0
49.0436	31	0	2
49.1552	25	0	0
49.2668	28	0	2
49.3784	39	1	0
49.49	35	0	0
49.6016	33	0	0
49.7131	33	0	0
49.8247	27	0	0
49.9363	32	1	0
50.0479	27	0	0
50.1595	28	1	2
50.2711	31	0	0
50.3826	29	0	0
50.4942	28	1	0
50.6058	31	0	0
50.7174	28	0	2
50.829	28	1	0
50.9406	31	0	2
51.0521	33	0	2
51.1637	29	0	0
51.2753	32	1	0
51.3869	28	0	0
51.4985	29	0	0
51.61	22	0	0
51.7216	31	0	2
51.8332	28	1	2
51.9448	29	0	0
52.0564	37	1	1
52.168	30	2	0
52.2795	34	0	1
52.3911	36	1	1
52.5027	28	0	0
52.6143	32	0	1
52.7259	35	0	1
52.8375	26	1	1
52.949	26	1	1
53.0606	33	0	1
53.1722	20	1	1
53.2838	35	2	0
53.3954	31	1	1
53.507	25	2	0
53.6185	24	0	1
53.7301	21	0	0
53.8417	22	1	2
53.9533	22	0	0
54.0649	25	0	2
54.1765	18	0	2
54.288	28	1	0
54.3996	26	2	0
54.5112	25	1	1
54.6228	32	1	0
54.7344	25	0	0
54.846	23	2	0
54.9575	30	1	0
55.0691	35	0	0
55.1807	32	0	0
55.2923	20	0	0
55.4039	28	0	0
55.5155	30	0	1
55.627	32	0	0
55.7386	32	0	1
55.8502	20	1	0
55.9618	24	0	0
56.0734	28	2	0
56.185	25	0	1
56.2965	18	0	0
56.4081	31	1	1
56.5197	25	0	0
56.6313	24	0	0
56.7429	28	0	1
56.8544	24	0	1
56.966	24	0	0
57.0776	17	1	1
57.1892	37	1	0
57.3008	26	1	2
57.4124	19	0	0
57.5239	18	1	0
57.6355	20	0	0
57.7471	27	0	0
57.8587	31	0	0
57.9703	22	0	0
58.0819	22	0	1
58.1934	29	0	0
58.305	32	1	0
58.4166	24	0	0
58.5282	23	0	1
58.6398	28	0	0
58.7514	28	0	0
58.8629	28	1	0
58.9745	24	0	0
59.0861	29	1	2
59.1977	23	0	0
59.3093	26	0	0
59.4209	18	1	1
59.5324	21	0	1
59.644	24	0	0
59.7556	18	1	0
59.8672	22	0	0
59.9788	20	0	0
60.0904	34	0	2
60.2019	21	1	0
60.3135	20	0	0
60.4251	29	0	3
60.5367	22	0	0
60.6483	28	0	3
60.7599	14	1	0
60.8714	22	0	0
60.983	13	1	2
61.0946	25	0	0
61.2062	27	2	0
61.3178	24	1	0
61.4293	25	0	0
61.5409	20	1	2
61.6525	17	1	0
61.7641	26	0	0
61.8757	19	0	0
61.9873	23	0	0
62.0988	20	1	1
62.2104	29	0	0
62.322	17	1	1
62.4336	22	2	3
62.5452	12	1	0
62.6568	19	0	1
62.7683	22	0	0
62.8799	16	1	1
62.9915	17	0	0
63.1031	24	0	0
63.2147	19	1	1
63.3263	14	0	1
63.4378	19	0	0
63.5494	24	0	0
63.661	17	0	0
63.7726	21	0	0
63.8842	18	0	1
63.9958	22	0	1
64.1073	14	0	0
64.2189	8	0	1
64.3305	10	0	1
64.4421	6	1	2
64.5537	17	1	2
64.6653	17	1	0
64.7768	16	1	1
64.8884	19	0	0
65	16	0	0
65.1116	10	1	0
65.2232	14	2	0
65.3348	12	1	0
65.4463	18	1	0
65.5579	12	0	1
65.6695	17	0	0
65.7811	18	1	0
65.8927	7	3	0
66.0042	16	5	2
66.1158	10	2	0
66.2274	10	2	0
66.339	10	1	0
66.4506	12	0	0
66.5622	11	0	1
66.6737	4	2	1
66.7853	12	2	1
66.8969	11	0	0
67.0085	9	0	0
67.1201	9	1	0
67.2317	7	2	0
67.3432	8	3	0
67.4548	11	1	1
67.5664	6	0	1
67.678	7	1	0
67.7896	3	3	0
67.9012	5	1	0
68.0127	5	2	2
68.1243	7	0	4
68.2359	4	3	0
68.3475	3	1	0
68.4591	2	0	1
68.5707	4	1	0
68.6822	4	2	0
68.7938	2	1	0
68.9054	3	1	0
69.017	1	1	1
69.1286	4	2	1
69.2402	3	2	1
69.3517	4	3	0
69.4633	2	5	2
69.5749	1	0	0
69.6865	0	0	0
69.7981	1	0	1
69.9097	0	3	0
70.0212	0	3	0
70.1328	1	0	1
70.2444	0	1	1
70.356	1	2	0
70.4676	0	2	1
70.5792	0	2	0
70.6907	1	1	0
70.8023	0	0	1
70.9139	0	0	0
71.0255	0	0	0
71.1371	0	0	0
71.2487	0	2	0
71.3602	0	0	0
71.4718	0	0	0
71.5834	0	0	0
71.695	0	0	0
71.8066	0	0	0
71.9181	0	0	0
72.0297	0	0	0
72.1413	0	0	0
72.2529	0	0	0
72.3645	0	0	0
72.4761	0	0	0
72.5876	0	0	0
72.6992	0	0	0
72.8108	0	0	0
72.9224	0	0	0
73.034	0	0	0
73.1456	0	0	0
73.2571	1	0	1
73.3687	0	0	0
73.4803	0	0	0
73.5919	0	0	0
73.7035	0	0	0
73.8151	0	0	0
73.9266	0	0	0
74.0382	0	0	0
74.1498	0	0	0
74.2614	0	0	0
74.373	0	0	0
74.4846	0	0	0
74.5961	0	0	0
74.7077	0	0	0
74.8193	0	0	0
74.9309	0	0	0
75.0425	0	0	0
75.1541	0	0	0
75.2656	0	0	0
75.3772	0	0	0
75.4888	0	0	0
75.6004	0	0	0
75.712	0	0	0
75.8236	0	0	0
75.9351	0	0	0
76.0467	0	0	0
76.1583	0	0	0
76.2699	0	0	0
76.3815	0	0	0
76.4931	0	0	0
76.6046	1	0	0
76.7162	0	0	0
76.8278	0	0	0
76.9394	0	0	0
77.051	0	0	0
77.1626	1	0	0
77.2741	0	0	0
77.3857	0	0	0
77.4973	0	0	0
77.6089	2	0	0
77.7205	0	0	0
77.832	0	0	0
77.9436	0	0	0
78.0552	0	0	0
78.1668	0	0	0
78.2784	0	0	0
78.39	0	0	0
78.5015	0	0	0
78.6131	0	0	0
78.7247	0	0	0
78.8363	0	0	0
78.9479	0	0	0
79.0595	0	0	0
79.171	0	0	0
79.2826	0	0	0
79.3942	0	0	0
79.5058	0	0	0
79.6174	0	0	0
79.729	1	0	0
79.8405	0	0	0
79.9521	0	0	0
80.0637	0	0	0
80.1753	0	0	0
80.2869	0	0	0
80.3985	0	0	0
80.5101	0	0	0
80.6216	0	0	0
80.7332	0	0	0
80.8448	0	0	0
80.9564	0	0	0
81.068	0	0	0
81.1795	0	0	0
81.2911	1	0	0
81.4027	0	0	0
81.5143	0	0	0
81.6259	0	0	0
81.7375	0	0	0
81.849	0	0	0
81.9606	0	0	0
82.0722	0	0	0
82.1838	0	0	0
82.2954	0	0	0
82.407	0	0	0
82.5185	0	0	0
82.6301	0	0	0
82.7417	0	1	0
82.8533	0	0	0
82.9649	0	0	0
83.0765	0	0	0
83.188	0	0	0
83.2996	0	0	0
83.4112	0	0	0
83.5228	0	0	0
83.6344	0	0	0
83.7459	0	0	0
83.8575	0	0	0
83.9691	0	0	0
84.0807	0	0	0
84.1923	0	0	0
84.3039	0	0	0
84.4155	0	0	0
84.527	0	0	0
84.6386	0	0	0
84.7502	0	0	0
84.8618	0	0	0
84.9734	0	0	0
85.085	0	0	0
85.1965	0	0	0
85.3081	0	0	0
85.4197	0	0	0
85.5313	0	0	0
85.6429	0	0	0
85.7545	0	0	0
85.866	0	1	0
85.9776	0	0	0
86.0892	0	0	0
86.2008	0	0	0
86.3124	0	0	0
86.424	0	0	0
86.5355	0	0	0
86.6471	0	0	0
86.7587	0	0	0
86.8703	0	0	0
86.9819	0	0	0
87.0934	0	0	0
87.205	0	0	0
87.3166	0	0	0
87.4282	0	0	0
87.5398	0	0	0
87.6514	0	0	0
87.7629	0	0	0
87.8745	0	0	0
87.9861	0	0	0
88.0977	0	0	0
88.2093	0	1	0
88.3209	0	0	0
88.4324	0	0	0
88.544	0	0	0
88.6556	0	0	0
88.7672	0	0	0
88.8788	0	0	0
88.9904	0	0	0
89.1019	0	0	0
89.2135	1	0	0

## Sheet: Suppl. Fig. 17
Suppl. Fig. 17
energy (eV)	singal (arb. units)
201.5	-861.67
201.75	219.85
202	1977.24
202.25	-3273.65
202.5	-3390.27
202.75	-7308.93
203	-8601.83
203.25	-7424.87
203.5	-4235.57
203.75	1495.05
204	4594.71
204.25	-1401.06
204.5	-4590.96
204.75	-7357.53
205	-6400.65
205.25	-6774.17
205.5	-3172.69
205.75	-8513.92
206	-7645.19
206.25	-6664.49
206.5	2253.56
206.75	4043.08
207	-3329.07
207.25	-5740.26
207.5	442.55
207.75	3207.68
208	4179.62
208.25	3201.11
208.5	3658.02
208.75	1346.32
209	3622.41
209.25	2224.99
209.5	-6550.77
209.75	-6984.49
210	-3050.83
210.25	1243.16
210.5	3438.66
210.75	-2031.13
211	-6987.81
211.25	-9315.81
211.5	-6236.22
211.75	-3821.39
212	-2922.93
212.25	-6195.42
212.5	-2613.25
212.75	-4542.27
213	-5005.29
213.25	-8550.41
213.5	-1434.27
213.75	-751.07
214	-3340.15
214.25	3268.08
214.5	1981.02
214.75	1168.97
215	-1828.43
215.25	-5222.24
215.5	-4299.72
215.75	837.02
216	-1050.38
216.25	-3338.61
216.5	568.88
216.75	3452.59
217	6440.66
217.25	5120.68
217.5	4510.23
217.75	5535.51
218	6043.81
218.25	295.99
218.5	-3810.03
218.75	-1321.06
219	1682.77
219.25	3231.76
219.5	2883.48
219.75	2555.48
220	-480.46
220.25	-18.5
220.5	2451.88
220.75	6204.96
221	1558.52
221.25	-481.21
221.5	-3007.94
221.75	-2349.33
222	-3476.68
222.25	-2623.97
222.5	-3881.59
222.75	-2631.72
223	-1202.24
223.25	-3996.21
223.5	-830.53
223.75	1868.62
224	-5109.77
224.25	-5175.96
224.5	-5221.15
224.75	-6389.93
225	-3436.13
225.25	-7763.5
225.5	1604.6
225.75	10165.9
226	4941.87
226.25	972.17
226.5	3989.61
226.75	387.47
227	-3052.97
227.25	-4206.81
227.5	-4764.97
227.75	-4057.68
228	-3292.32
228.25	-5195.99
228.5	-8436.75
228.75	-10532.9
229	-10217.3
229.25	-6059.91
229.5	-8324.04
229.75	-3373.43
230	1794.17
230.25	5625.34
230.5	6138.78
230.75	4917.61
231	1102.35
231.25	-5167.26
231.5	-764.86
231.75	4111.09
232	3921.16
232.25	-294.7
232.5	905.28
232.75	-2035.04
233	-661.71
233.25	-709.14
233.5	-2882.59
233.75	-3136.89
234	-1443.36
234.25	-2394.25
234.5	-2805.83
234.75	-2696.38
235	1025.72
235.25	4641.12
235.5	8442.69
235.75	7821.4
236	9577.27
236.25	11241.8
236.5	7637.55
236.75	4376.09
237	3598.16
237.25	-3395.62
237.5	-2300.64
237.75	2019.27
238	537.76
238.25	-4199.54
238.5	-1587.23
238.75	3720.42
239	-685.6
239.25	2215.44
239.5	-574.06
239.75	-1190.22
240	622.19
240.25	649.8
240.5	-490.17
240.75	-3238.24
241	903.18
241.25	-656.3
241.5	-1856.71
241.75	-1444.99
242	1185.81
242.25	1168.58
242.5	-130.86
242.75	-5356.71
243	-7625.58
243.25	-4332.53
243.5	-3951.4
243.75	557.36
244	2549.53
244.25	-744.1
244.5	3746.33
244.75	4621.9
245	3498.03
245.25	-2531.62
245.5	-693.33
245.75	-185.51
246	2108.72
246.25	-964.81
246.5	-4320.48
246.75	-2835.49
247	-1095.88
247.25	807.24
247.5	-3311.58
247.75	-1065.43
248	945.73
248.25	941.63
248.5	2182.07
248.75	-1887.67
249	-437.42
249.25	1351.67
249.5	3311.55
249.75	2519.78
250	4270.32
250.25	3361.21
250.5	2191.91
250.75	2059.39
251	1426.03
251.25	-1264.82
251.5	-1085.57
251.75	-1011.36
252	-2789.44
252.25	-1981.2
252.5	-5825.95
252.75	-2878.54
253	317.07
253.25	4691.75
253.5	4019.14
253.75	-910.61
254	-4180.42
254.25	-2014.93
254.5	-4315.74
254.75	-3469.38
255	494.14
255.25	-712.47
255.5	-3929.41
255.75	-2647.32
256	705.89
256.25	-5631.62
256.5	-2175.12
256.75	-3469.81
257	-2930.14
257.25	-1272.44
257.5	-2179.21
257.75	-222.51
258	2474.46
258.25	3036.31
258.5	286.99
258.75	910.29
259	1192.31
259.25	3451.66
259.5	304.22
259.75	-145.91
260	2906.07
260.25	2401.44
260.5	1841.19
260.75	-1175.9
261	-1838.74
261.25	-1214.5
261.5	-546.1
261.75	-919.19
262	-2195.33
262.25	1623.81
262.5	771.22
262.75	-1123.68
263	-3442.9
263.25	-2621.46
263.5	2940.7
263.75	1444.97
264	368.55
264.25	-822.01
264.5	-2793.98
264.75	-4238.57
265	-3271.9
265.25	-4492.34
265.5	-2340.93
265.75	-920.5
266	-895.53
266.25	-1004.87
266.5	-4699.18
266.75	-4194.5
267	3566.97
267.25	3755.48
267.5	1156.07
267.75	1222.34
268	1895.63
268.25	-138.41
268.5	1366.98
268.75	598.93
269	-1544.9
269.25	-1863.32
269.5	-173.32
269.75	2082
270	3698.06
270.25	-1167.22
270.5	40.07
270.75	-1247.79
271	-3516.25
271.25	898.96
271.5	108.68
271.75	1106.8
272	-1798.8
272.25	-2326.73
272.5	-383.83
272.75	1350.28
273	-392.42
273.25	-1752.77
273.5	-2219.1
273.75	-885.45
274	1917.64
274.25	2482.9
274.5	3199.99
274.75	1350.95
275	-236.01
275.25	250.96
275.5	-739.99
275.75	2937.33
276	1078.59
276.25	-1027.59
276.5	77.57
276.75	2434.49
277	-222.22
277.25	-4.58
277.5	-712.56
277.75	-1645.16
278	2185.53
278.25	4821.78
278.5	4301.38
278.75	-315.23
279	2652.63
279.25	3723.69
279.5	3850.8
279.75	4000.01
280	1250.58
280.25	1009.17
280.5	3495.74
280.75	3486.54
281	3102.98
281.25	10.84
281.5	325.56
281.75	767.95
282	3521.73
282.25	4130.85
282.5	3118.04
282.75	2316.31
283	6765.12
283.25	8509.83
283.5	9894.27
283.75	13977.2
284	18821.7
284.25	28010.7
284.5	40214.2
284.75	70248.6
285	121259
285.25	200564
285.5	287523
285.75	345991
286	357064
286.25	324989
286.5	274840
286.75	229725
287	197011
287.25	178691
287.5	163650
287.75	152978
288	151996
288.25	147723
288.5	149060
288.75	144375
289	136628
289.25	136239
289.5	138446
289.75	142545
290	145235
290.25	147612
290.5	149280
290.75	154382
291	168623
291.25	188381
291.5	214878
291.75	277071
292	363534
292.25	443969
292.5	497451
292.75	511439
293	506298
293.25	509553
293.5	502425
293.75	490367
294	468586
294.25	447862
294.5	429152
294.75	411734
295	404971
295.25	399210
295.5	389500
295.75	384379
296	381448
296.25	386075
296.5	380188
296.75	382584
297	391008
297.25	394024
297.5	393111
297.75	394921
298	390930
298.25	384370
298.5	385167
298.75	379742
299	369184
299.25	365665
299.5	369156
299.75	365420
300	360043
300.25	354616
300.5	352235
300.75	366887
301	360925
301.25	364549
301.5	367910
301.75	370381
302	366822
302.25	370181
302.5	375672
302.75	373202
303	373973
303.25	384323
303.5	385903
303.75	383844
304	388967
304.25	384508
304.5	378455
304.75	372313
305	366008
305.25	372944
305.5	373556
305.75	372419
306	373132
306.25	367174
306.5	361020
306.75	358407
307	357807
307.25	355478
307.5	358246
307.75	365044
308	367460
308.25	363160
308.5	356292
308.75	352646
309	352214
309.25	341340
309.5	329946
309.75	327476
310	321354
310.25	313835
310.5	306782
310.75	301083
311	297266
311.25	290123
311.5	282794
311.75	275710
312	270486
312.25	263169
312.5	255181
312.75	256212
313	253206
313.25	246153
313.5	238958
313.75	236183
314	229863
314.25	230032
314.5	228896
314.75	228515
315	230712
315.25	227276
315.5	223901
315.75	229910
316	230300
316.25	229383
316.5	225523
316.75	220025
317	214526
317.25	212477
317.5	214604
317.75	214801
318	213641
318.25	216616
318.5	217833
318.75	214123
319	211218
319.25	211347
319.5	214252
319.75	215559
320	215441
320.25	217976
320.5	217944
320.75	220036
321	217796
321.25	219966
321.5	216497
321.75	216114
322	222786
322.25	227739
322.5	221984
322.75	226965
323	228460
323.25	230017
323.5	235926
323.75	234937
324	233252
324.25	228246
324.5	230989
324.75	232830
325	231940
325.25	237453
325.5	242118
325.75	244496
326	243164
326.25	244553
326.5	245321
326.75	246742
327	250883
327.25	252565
327.5	255360
327.75	259826
328	264642
328.25	259793
328.5	257097
328.75	256554
329	256042
329.25	253400
329.5	252903
329.75	253594
330	254289
330.25	260402
330.5	254333
330.75	247364
331	244996
331.25	244508
331.5	242073
331.75	243698
332	243713
332.25	242129
332.5	238458
332.75	239876
333	241541
333.25	238961
333.5	234197
333.75	233731
334	235500
334.25	236417
334.5	230092
334.75	229961
335	234778
335.25	232165
335.5	229850
335.75	223339
336	219740
336.25	219172
336.5	218995
336.75	215688
337	211599
337.25	210694
337.5	209264
337.75	208383
338	206819
338.25	204924
338.5	205582
338.75	199078
339	199999
339.25	196705
339.5	199513
339.75	200654
340	200263
340.25	202106
340.5	201115
340.75	196342
341	200492
341.25	200016
341.5	198909
341.75	198038
342	193747
342.25	193522
342.5	190647
342.75	191679
343	191178
343.25	192338
343.5	189360
343.75	193968
344	188616
344.25	187936
344.5	185448
344.75	187340
345	189564
345.25	187615
345.5	187231
345.75	189474
346	190530
346.25	189004
346.5	187735
346.75	191733
347	195746
347.25	193131
347.5	195304
347.75	192397
348	195979
348.25	196099
348.5	196260
348.75	197270
349	197617
349.25	198131
349.5	199127
349.75	200875
350	199522
350.25	204778
350.5	215252
350.75	217937
351	211151
351.25	203041
351.5	196639
351.75	195807
352	188885
352.25	191827
352.5	193202
352.75	195445
353	194652
353.25	200361
353.5	204960
353.75	209870
354	208215
354.25	201965
354.5	199491
354.75	187446
355	184508
355.25	186202
355.5	184804
355.75	183704
356	186418
356.25	186157
356.5	180158
356.75	181059
357	182004
357.25	184041
357.5	180939
357.75	178254
358	180215
358.25	182653
358.5	183513
358.75	184436
359	181237
359.25	174273
359.5	174657
359.75	173673
360	175538
360.25	176078
360.5	176660
360.75	177676
361	177780
361.25	177854
361.5	175737
361.75	179982
362	176748
362.25	177851
362.5	173013
362.75	175341
363	177635
363.25	171996
363.5	172922
363.75	173657
364	168894
364.25	171938
364.5	170455
364.75	173431
365	172522
365.25	174139
365.5	172941
365.75	171307
366	167894
366.25	167851
366.5	170984
366.75	167314
367	172029
367.25	176216
367.5	174291
367.75	170111
368	171032
368.25	170648
368.5	169464
368.75	172585
369	173389
369.25	171545
369.5	169237
369.75	171404
370	176486
370.25	173711
370.5	173542
370.75	176221
371	172303
371.25	170866
371.5	171180
371.75	169982
372	170050
372.25	166408
372.5	165522
372.75	167084
373	166572
373.25	168319
373.5	167112
373.75	163509
374	164958
374.25	163649
374.5	162335
374.75	163173
375	162977
375.25	161285
375.5	163476
375.75	165185
376	161799
376.25	160218
376.5	162395
376.75	162784
377	162903
377.25	160712
377.5	159925
377.75	162003
378	160163
378.25	160461
378.5	159955
378.75	156142
379	155131
379.25	156703
379.5	156470
379.75	157062
380	156749
380.25	158256
380.5	154920
380.75	151011
381	154370
381.25	157565
381.5	155826
381.75	158519
382	158549
382.25	156398
382.5	155700
382.75	152084
383	153537
383.25	155267
383.5	155623
383.75	155511
384	152133
384.25	153017
384.5	147901
384.75	148901
385	149322
385.25	146794
385.5	146664
385.75	146700
386	149191
386.25	149898
386.5	147699
386.75	145835
387	146583
387.25	142874
387.5	145121
387.75	149743
388	150495
388.25	147496
388.5	147615
388.75	147455
389	148171
389.25	148107
389.5	147573
389.75	144901
390	142629
390.25	143724
390.5	145123
390.75	144391
391	140985
391.25	141272
391.5	145047
391.75	144868
392	146208
392.25	144737
392.5	144129
392.75	145153
393	142515
393.25	141557
393.5	140209
393.75	142455
394	144522
394.25	146793
394.5	147141
394.75	146199
395	142692
395.25	140871
395.5	138979
395.75	139985
396	139665
396.25	141539
396.5	139125
396.75	136946
397	135160
397.25	136070
397.5	135281
397.75	132267
398	133644
398.25	135743
398.5	136749
398.75	134917
399	136952
399.25	135332
399.5	136064
399.75	134033
400	135300
400.25	137196
400.5	138868
400.75	136050
401	138987
401.25	137912
401.5	135461
401.75	133779
402	132285
402.25	133330
402.5	131935
402.75	132542
403	133851
403.25	133981
403.5	135080
403.75	133216
404	133196
404.25	133056
404.5	132563
404.75	131429
405	130591
405.25	130748
405.5	131533
405.75	131024
406	131242
406.25	130446
406.5	131989
406.75	130939
407	130092
407.25	128596
407.5	125513
407.75	125394
408	127349
408.25	128492
408.5	127328
408.75	128765
409	132541
409.25	132669
409.5	128028
409.75	129313
410	131617
410.25	128690
410.5	125895
410.75	126714
411	127060
411.25	124876
411.5	123228
411.75	123502
412	122555
412.25	123233
412.5	122963
412.75	123885
413	124849
413.25	125645
413.5	125396
413.75	124145
414	123936
414.25	123310
414.5	125656
414.75	122249
415	120461
415.25	120550
415.5	120693
415.75	117696
416	117833
416.25	116994
416.5	115841
416.75	118107
417	115437
417.25	118081
417.5	121059
417.75	120804
418	116886
418.25	116204
418.5	116144
418.75	116367
419	115996
419.25	114365
419.5	115162
419.75	117346
420	113295
420.25	112667
420.5	111193
420.75	112744
421	109258
421.25	113369
421.5	116100
421.75	113609
422	110132
422.25	110334
422.5	110786
422.75	113028
423	113397
423.25	112515
423.5	114237
423.75	111807
424	112957
424.25	111283
424.5	107628
424.75	107515
425	105609
425.25	107903
425.5	106367
425.75	104540
426	104579
426.25	107540
426.5	107264
426.75	105465
427	110666
427.25	107479
427.5	108267
427.75	108561
428	109158
428.25	108346
428.5	103048
428.75	106128
429	103950
429.25	105842
429.5	102949
429.75	100584
430	103796
430.25	104674
430.5	104422
430.75	104041
431	103111
431.25	103478
431.5	103597
431.75	102773
432	104226
432.25	99127.2
432.5	101261
432.75	100692
433	102596
433.25	100509
433.5	99364.6
433.75	100247
434	102600
434.25	104940
434.5	101035
434.75	97416.1
435	101734
435.25	103945
435.5	100784
435.75	101455
436	101439
436.25	100214
436.5	97465.8
436.75	95659.5
437	97950.1
437.25	98127
437.5	99831.2
437.75	96448.7
438	97862.2
438.25	96893.6
438.5	94923.8
438.75	94008.9
439	95020.9
439.25	94948.6
439.5	94900.9
439.75	94486.5
440	99282.5
440.25	99096.3
440.5	98342.9
440.75	97584.8
441	96575.3
441.25	99000
441.5	98403.7
441.75	99517.9
442	99637
442.25	98296.6
442.5	99541.8
442.75	98483.5
443	98278.5
443.25	95105
443.5	98402.8
443.75	96358.4
444	95678.3
444.25	93943.7
444.5	97399.1
444.75	94951.7
445	95369.8
445.25	95055.1
445.5	94881.6
445.75	99350.5
446	96345.7
446.25	92912.4
446.5	93101
446.75	92342.2
447	92639.7
447.25	92434.1
447.5	91750.6
447.75	93044.1
448	92835.7
448.25	93252.9
448.5	91491.7
448.75	92989.3
449	92023.1
449.25	91910.2
449.5	92477.9
449.75	92859.3
450	90144.1
450.25	90917.8
450.5	93113.4
450.75	91063.2
451	90165.1
451.25	92130.6
451.5	89637.4
451.75	93918.7
452	93089.6
452.25	90417.4
452.5	91205.5
452.75	90340
453	91012.4
453.25	89427.9
453.5	90644.1
453.75	87591.1
454	87473.9
454.25	88220.8
454.5	89706.8
454.75	91935.1
455	88676.4
455.25	86817.7
455.5	85918.2
455.75	86458.1
456	86926
456.25	88718
456.5	91206.9
456.75	88679.8
457	87784.8
457.25	84647.7
457.5	88413.1
457.75	83395.3
458	81349.2
458.25	83968.8
458.5	85761.7
458.75	87167.6
459	86981.8
459.25	85027.4
459.5	87704
459.75	87080.4
460	87766
460.25	85182.3
460.5	84685.9
460.75	85233.8
461	81754.8
461.25	85384.5
461.5	84696.7
461.75	83790.2
462	84141
462.25	84175.4
462.5	83200.2
462.75	84664.8
463	84287.7
463.25	82908.3
463.5	85700.3
463.75	81421.4
464	79268.8
464.25	84439.2
464.5	86134.5
464.75	83367.4
465	77796
465.25	80300.5
465.5	77733.3
465.75	79581.5
466	80714.8
466.25	80457.8
466.5	82085.3
466.75	82456.9
467	81319.8
467.25	82962.8
467.5	82696.5
467.75	84252.2
468	80732.4
468.25	79473.8
468.5	78450
468.75	82971.3
469	82271.6
469.25	80931.7
469.5	80656.6
469.75	79915.4
470	80354.2
470.25	81396.5
470.5	80179.6
470.75	78409.6
471	77515.6
471.25	78612.8
471.5	79388.8
471.75	77528.2
472	76666.6
472.25	78720.6
472.5	77567
472.75	78386.9
473	75200.4
473.25	77434.1
473.5	78360.5
473.75	78338
474	75746.3
474.25	76084.8
474.5	77996.9
474.75	75319.6
475	76562.6
475.25	77140.2
475.5	76718.1
475.75	77391.6
476	76769
476.25	76480.4
476.5	76277.1
476.75	76303.1
477	76252.4
477.25	74417.8
477.5	74525.2
477.75	74462.7
478	74191.9
478.25	75371.9
478.5	76344.2
478.75	75041
479	75486.8
479.25	75779.8
479.5	75852.6
479.75	75819.4
480	72988.1
480.25	73925.6
480.5	73728.6
480.75	74120.9
481	75416.4
481.25	75627.7
481.5	76144
481.75	75342.4
482	74312.7
482.25	74874.9
482.5	75854.8
482.75	76092.7
483	75103.4
483.25	75283.8
483.5	75565.3
483.75	73332.2
484	75017.8
484.25	73628.7
484.5	73785.7
484.75	73770.7
485	71920
485.25	73469
485.5	74032.5
485.75	74233.1
486	74660.5
486.25	72642.6
486.5	72211.8
486.75	71471.4
487	73982.8
487.25	72395.8
487.5	73779.2
487.75	72868.1
488	74359.1
488.25	74026.1
488.5	74005.6
488.75	73211.8
489	75002.1
489.25	75250.4
489.5	74373.1
489.75	71604.8
490	73462.7
490.25	71428.1
490.5	72344.4
490.75	72033.1
491	71165
491.25	74150.4
491.5	72561.4
491.75	69838.4
492	71266.4
492.25	71392.1
492.5	70127
492.75	70243.3
493	69579.7
493.25	68611.2
493.5	68886.7
493.75	65890.6
494	68887.5
494.25	68043
494.5	68834.1
494.75	68445.4
495	70560
495.25	70613
495.5	68498.5
495.75	66672.8
496	65548.6
496.25	67686.6
496.5	69997.8
496.75	68283.6
497	67834.9
497.25	65234.8
497.5	66502.8
497.75	67994.4
498	67737.6
498.25	67420
498.5	69850.1
498.75	66336
499	67955.6
499.25	68303.4
499.5	67654.8
499.75	68183.4
500	65256.4
500.25	66221.2
500.5	64405.7
500.75	65182.1
501	65877.4
501.25	64625.1
501.5	65810
501.75	65751.1
502	66434.6
502.25	67986.7
502.5	67010.4
502.75	68617.6
503	67252.8
503.25	66300.7
503.5	67083
503.75	66336.3
504	67282.1
504.25	63835.4
504.5	66282
504.75	65668.9
505	63111
505.25	63672.1
505.5	65185.9
505.75	64496.7
506	64866.9
506.25	64730
506.5	64786
506.75	64607.8
507	64126.1
507.25	64266.3
507.5	63141.7
507.75	65701.6
508	66643.7
508.25	65978.3
508.5	65889.1
508.75	62558.8
509	62475.1
509.25	66311.7
509.5	64243.3
509.75	64394.9
510	62947.6
510.25	62713
510.5	63622.7
510.75	62239.8
511	63001.9
511.25	62913.2
511.5	63013.1
511.75	62786.2
512	61177.2
512.25	62151.1
512.5	61707
512.75	61632.1
513	58081.1
513.25	59120.8
513.5	61749.6
513.75	61868.7
514	61629.3
514.25	63727.4
514.5	62326.1
514.75	59972.7
515	60702
515.25	59560.9
515.5	60423.8
515.75	61840.2
516	62762.5
516.25	62257.8
516.5	59477.4
516.75	58338.6
517	57988.7
517.25	59895.3
517.5	60152.4
517.75	61202.5
518	60046.4
518.25	59737.6
518.5	59045.8
518.75	58483
519	58587.5
519.25	60172.7
519.5	59928.3
519.75	61948.1
520	61635.3
520.25	59665.7
520.5	58567.1
520.75	58955.9
521	57727.4
521.25	60300.4
521.5	64673.2
521.75	63126.5
522	61700.4
522.25	63505.4
522.5	61173.1
522.75	59511.8
523	60612.9
523.25	59337
523.5	57257.8
523.75	58903.6
524	58292.8
524.25	59584.9
524.5	61150.6
524.75	60738.2
525	60921.6
525.25	57147.4
525.5	58370.4
525.75	58202.8
526	56330.7
526.25	57865.7
526.5	58275.9
526.75	59401.1
527	59850.4
527.25	60609.3
527.5	62652
527.75	60503.3
528	59131.6
528.25	57789.8
528.5	60612.9
528.75	60135.5
529	56417.6
529.25	57626.9
529.5	58850.5
529.75	59762.1
530	61784.2
530.25	60283.2
530.5	60704.1
530.75	58083.5
531	60024.4
531.25	56022.4
531.5	57823
531.75	58791.9
532	59292.3
532.25	57507.8
532.5	56411.6
532.75	57284.6
533	56579.3
533.25	59159.9
533.5	58648.4
533.75	60428.9
534	58764.6
534.25	59190.8
534.5	55896.6
534.75	59427.2
535	57762.8
535.25	59773
535.5	58411.3
535.75	60076.9
536	60635.3
536.25	62844.8
536.5	61023.8
536.75	61248.1
537	61305.4
537.25	62198.9
537.5	61675.2
537.75	62494.9
538	61991
538.25	64845.1
538.5	64674.4
538.75	63612.2
539	66067.3
539.25	67851.5
539.5	66828.5
539.75	65303.7
540	67141.7
540.25	66756.9
540.5	69251.3
540.75	68600.8
541	69517
541.25	70401.5
541.5	71611.3
541.75	71097.3
542	69792.5
542.25	70979.1
542.5	69796.7
542.75	68280.6
543	69793.1
543.25	70376.2
543.5	70091.8
543.75	67593.4
544	67464.4
544.25	64483.7
544.5	65087.2
544.75	65963.1
545	65820.7
545.25	66676.1
545.5	65653.5
545.75	63361.3
546	62931.6
546.25	61949.8
546.5	61315.9
546.75	62864.1
547	61606.7
547.25	62438.4
547.5	61154.6
547.75	61817.5
548	61648.3
548.25	61154.8
548.5	62803.3
548.75	62572.9
549	63117.4
549.25	61187
549.5	61278.1
549.75	60903.3
550	60677.1
550.25	60482.9
550.5	60699.3
550.75	57770.5
551	58193.9
551.25	58711.9
551.5	58903.4
551.75	57609.8
552	56092.8
552.25	58660.3
552.5	60235.4
552.75	60656.7
553	60781.5
553.25	60111
553.5	60620.1
553.75	60474.7
554	60554.8
554.25	60615.3
554.5	59729.7
554.75	61103.9
555	62508.5
555.25	61906.7
555.5	62205.3
555.75	61751.3
556	60987.4
556.25	60481.3
556.5	59241.3
556.75	59171.6
557	60894.9
557.25	59167.7
557.5	58191.1
557.75	59451.7
558	59661.3
558.25	61466
558.5	60845.8
558.75	59302.3
559	58811.2
559.25	59140.8
559.5	57158.1
559.75	59008.9
560	59268
560.25	59658.7
560.5	60758.5
560.75	60580.1
561	61976.1
561.25	63895.2
561.5	63464.5
561.75	60845.1
562	60207.9
562.25	59758.8
562.5	59882.9
562.75	59496.7
563	62037.6
563.25	60611.3
563.5	60780.8
563.75	59562.6
564	58707.5
564.25	58587.7
564.5	58459.8
564.75	60376.1
565	59672.5
565.25	59484.4
565.5	57888
565.75	57484.4
566	58156.1
566.25	58821.4
566.5	58842.6
566.75	59028.9
567	58318.9
567.25	59573.9
567.5	57552.7
567.75	59021.9
568	58030.2
568.25	58026.5
568.5	55447.7
568.75	55850.1
569	54999
569.25	54271.8
569.5	56867.1
569.75	57171.2
570	58925.2
570.25	57967.5
570.5	57814.6
570.75	59078.1
571	57849
571.25	56411.2
571.5	54953.7
571.75	56727.3
572	57229.4
572.25	55358.8
572.5	54394.9
572.75	54390.1
573	55465.6
573.25	53671.8
573.5	54088.3
573.75	54476.4
574	54007.3
574.25	56417.9
574.5	55214.5
574.75	54875.4
575	55364.8
575.25	55408.2
575.5	53653.1
575.75	53738.3
576	53783.8
576.25	55735.9
576.5	54186.4
576.75	52803.1
577	52143.3
577.25	50894.4
577.5	53706.8
577.75	53668.1
578	52990
578.25	51123.8
578.5	50463.7
578.75	50015.9
579	52495.3
579.25	52468.1
579.5	53227.9
579.75	53237.4
580	52096.6
580.25	50628.9
580.5	49816.6
580.75	50325.8
581	49722.3
581.25	50732.4
581.5	51325.7
581.75	53586.4
582	53317.9
582.25	54103
582.5	51347.2
582.75	51056.3
583	51464.5
583.25	52435.1
583.5	54431
583.75	51201.3
584	51039.9
584.25	52962.4
584.5	51338.2
584.75	52743.4
585	55209.9
585.25	53009.4
585.5	52550.1
585.75	52590.3
586	53031.9
586.25	53181.3
586.5	52623.1
586.75	52981.5
587	51101.3
587.25	51170.3
587.5	51004.2
587.75	52538.4
588	51736.1
588.25	51215.8
588.5	50891.9
588.75	50486.6
589	50915.7
589.25	49076.2
589.5	50836.7
589.75	50670.2
590	49669.6
590.25	50313.2
590.5	49904.8
590.75	50444.5
591	51607.8
591.25	51473.2
591.5	52936.4
591.75	53790.9
592	53145.7
592.25	52901.6
592.5	50818.9
592.75	50675.5
593	48519.4
593.25	49911.4
593.5	49833.7
593.75	52186.8
594	51820.2
594.25	50729.4
594.5	50757.6
594.75	46368.2
595	48460.1
595.25	49671.3
595.5	48399.3
595.75	49966.1
596	50027
596.25	48321.5
596.5	48414.1
596.75	48875.5
597	47968.3
597.25	50260.6
597.5	47704.7
597.75	48077.6
598	48579.6
598.25	49451.7
598.5	49025.6
598.75	49415.5
599	49487.3
599.25	49175.6
599.5	48767
599.75	47115.2
600	48042.4
600.25	47917.6
600.5	46536.1
600.75	47924.5
601	45382
601.25	48244.8
601.5	48266.5
601.75	48432.6
602	48552.8
602.25	48734.2
602.5	49650.3
602.75	47057.8
603	48965
603.25	46964.8
603.5	46239.3
603.75	48302
604	48369.8
604.25	47514.9
604.5	49141.5
604.75	47883.5
605	47885
605.25	47920.1
605.5	46325.4
605.75	46516.7
606	46547.7
606.25	45024.1
606.5	45504
606.75	43734.1
607	44074.4
607.25	45559.6
607.5	44766.9
607.75	45648.9
608	47543.7
608.25	48579.9
608.5	46340.2
608.75	45256.2
609	42994.2
609.25	45348.1
609.5	44729.1
609.75	45118.7
610	45208.1
610.25	47189.2
610.5	43118.9
610.75	45946.2
611	44901.7
611.25	45195.6
611.5	45721.2
611.75	46561.9
612	44943.1
612.25	45887.9
612.5	48181.7
612.75	48150.2
613	47378.4
613.25	45749.9
613.5	44670.4
613.75	44795.7
614	46643.3
614.25	49218.8
614.5	45955.4
614.75	45623.3
615	48010.5
615.25	45942.2
615.5	44204.4
615.75	43860
616	44429.3
616.25	44544.8
616.5	44847.3
616.75	45159.8
617	43764.2
617.25	44438.5
617.5	45907.9
617.75	45842.4
618	42944.4
618.25	43777.8
618.5	46712.4
618.75	43500.6
619	44300.8
619.25	43411.3
619.5	46286.2
619.75	47171.7
620	44548.2
620.25	44039.4
620.5	43902.9
620.75	42737
621	43531.9
621.25	42380.8
621.5	44198.5
621.75	43302.3
622	42219.3
622.25	45752.6
622.5	45212
622.75	44920.9
623	44211.3
623.25	43889
623.5	42278.4
623.75	45030.1
624	40605.5
624.25	42063.8
624.5	43212.5
624.75	42730.9
625	43531
625.25	42365.7
625.5	42047.6
625.75	41652.2
626	41968.6
626.25	41698.7
626.5	42850.9
626.75	44339.8
627	43267.1
627.25	43239.9
627.5	40097
627.75	42454.3
628	42538.1
628.25	40470
628.5	41009.9
628.75	41868.3
629	40338
629.25	41299.3
629.5	40321.5
629.75	41238.1
630	40884.8
630.25	42147.8
630.5	41803.6
630.75	41658.8
631	44065.8
631.25	43113.7
631.5	41904.4
631.75	42885.4
632	42638.5
632.25	41018
632.5	39723.8
632.75	41690.6
633	42588.8
633.25	41572.9
633.5	41959.4
633.75	40144.5
634	41668
634.25	40333.5
634.5	41697.3
634.75	43358.3
635	41159.7
635.25	40770.4
635.5	41035.7
635.75	40463.4
636	41718.3
636.25	42360.7
636.5	41900.5
636.75	41047.9
637	39646.8
637.25	40622.6
637.5	42649.8
637.75	42200.7
638	39871.4
638.25	39407.5
638.5	40637.2
638.75	41158.3
639	41021.3
639.25	39971.2
639.5	41772.4
639.75	43744.3
640	41793.3
640.25	41309.7
640.5	39264.3
640.75	39656.6
641	40446.6
641.25	41226.4
641.5	41253.2
641.75	40361.9
642	40530.3
642.25	42877.6
642.5	42659.7
642.75	40987.4
643	40883.2
643.25	39594.6
643.5	39781.4
643.75	40709.3
644	38381.1
644.25	40888.1
644.5	41005.5
644.75	37309.3
645	39796.5
645.25	38320.5
645.5	40383
645.75	41652.8
646	41099.1
646.25	39700.1
646.5	37870.3
646.75	37374.6
647	38957
647.25	39684.9
647.5	38471.5
647.75	39359.1
648	37778.6
648.25	36183.7
648.5	37591.3
648.75	38731.6
649	37285.7
649.25	39185.4
649.5	38546.1
649.75	36957.4
650	37812.5
650.25	36585.2
650.5	38219.4
650.75	37983
651	38843.7
651.25	38909.5
651.5	38562.6
651.75	36495
652	37221.6
652.25	39442.1
652.5	40391.8
652.75	38966.2
653	37481.8
653.25	37019.6
653.5	38108.2
653.75	36613.3
654	38245.1
654.25	37802.8
654.5	36537.2
654.75	37826
655	41699.3
655.25	37940.6
655.5	34124.9
655.75	39590.2
656	36037.4
656.25	36883.3
656.5	35455
656.75	36632
657	35782.5
657.25	36273.3
657.5	36360.3
657.75	38442.3
658	37338.7
658.25	36970.2
658.5	37715.4
658.75	36500
659	35399
659.25	36220.8
659.5	37299
659.75	38815.6
660	36952.1
660.25	38782.7
660.5	36588.3
660.75	36900.2
661	40250.6
661.25	38407.9
661.5	38048.8
661.75	38008.2
662	36922.4
662.25	36893.7
662.5	37078.6
662.75	36736.1
663	37018.4
663.25	38042.1
663.5	35503.6
663.75	35192.1
664	35801
664.25	34365.8
664.5	34762
664.75	34894.7
665	37397.6
665.25	37454.3
665.5	36162.4
665.75	37294.8
666	37913.5
666.25	34398.5
666.5	34533.8
666.75	33604.2
667	35168.1
667.25	37440.6
667.5	39242.8
667.75	38984.9
668	39084.8
668.25	35168.3
668.5	37582.2
668.75	35806.4
669	37225.9
669.25	37749.2
669.5	34477.7
669.75	36021.7
670	36346
670.25	36539
670.5	36329.9
670.75	36466.9
671	32965.2
671.25	34837.7
671.5	37777.1
671.75	35422.6
672	34366.3
672.25	35739.2
672.5	36421
672.75	38103.3
673	34921
673.25	37333.4
673.5	36782
673.75	35312.2
674	36093.4
674.25	34030.2
674.5	36274.7
674.75	36110.1
675	36529.3
675.25	36399.7
675.5	32586.6
675.75	36181.4
676	33528.5
676.25	35156.8
676.5	37247.2
676.75	35406.3
677	33613.7
677.25	35639.7
677.5	34834
677.75	36569.8
678	35766.6
678.25	33662.3
678.5	35636.7
678.75	35147.4
679	35227.8
679.25	33200.3
679.5	36068
679.75	36206.8
680	37946.3
680.25	36585.2
680.5	33646.4
680.75	35013
681	32956.5
681.25	35159.2
681.5	33740.6
681.75	33375.7
682	32253.2
682.25	34460.6
682.5	34043.2
682.75	34214.1
683	33031.4
683.25	35668.9
683.5	33766.1
683.75	32788.3
684	31588.4
684.25	33468.3
684.5	35352.1
684.75	35338.2
685	34045.1
685.25	35196.2
685.5	35086.7
685.75	32756.4
686	33376.5
686.25	33085.8
686.5	34081.9
686.75	33125.1
687	32889
687.25	34070.3
687.5	34073.8
687.75	35289.7
688	33994
688.25	32148.1
688.5	32237.2
688.75	34264.2
689	32180.5
689.25	32302.5
689.5	34067.1
689.75	34493.2
690	33528.4
690.25	33889.2
690.5	33737.7
690.75	31552.5
691	32272.8
691.25	32453.3
691.5	33831
691.75	30963.3
692	31996.3
692.25	32818.3
692.5	30673.8
692.75	30579.7
693	31504.6
693.25	30595.7
693.5	29799
693.75	31248.4
694	33846.3
694.25	31818.5
694.5	31659.1
694.75	32546.4
695	32553.6
695.25	34164
695.5	33236.9
695.75	31804.7
696	28549.5
696.25	31087
696.5	30329.8
696.75	31542
697	32559.3
697.25	32212.8
697.5	31289.6
697.75	31244.2
698	31587.3
698.25	32187.7
698.5	33602.1
698.75	30512.8
699	33323.6
699.25	33957.9
699.5	30660.2
699.75	32450.5
700	32185.8
700.25	33143.8
700.5	33557
700.75	30066
[truncated: 49 more rows]

## Sheet: Suppl. Fig. 18
Suppl. Fig. 18
energy (eV)	singla (arb. units)
201.5	0
201.75	439.3
202	1388.62
202.25	905.89
202.5	719.18
202.75	382.75
203	-129.98
203.25	-147.51
203.5	118.28
203.75	-63.54
204	172.26
204.25	638.65
204.5	613.65
204.75	-99.06
205	-299.03
205.25	-41.82
205.5	-171.82
205.75	-408.3
206	-161.62
206.25	-168.93
206.5	-308.38
206.75	-446.65
207	-701.69
207.25	-664.26
207.5	-202.77
207.75	-355.46
208	287.44
208.25	-82.92
208.5	60.01
208.75	762.67
209	610.51
209.25	306.53
209.5	34.66
209.75	-59.17
210	-180.65
210.25	-193.3
210.5	333.78
210.75	314.61
211	-632
211.25	-1172.46
211.5	-609.4
211.75	-151.43
212	-99.47
212.25	-448.52
212.5	-212.13
212.75	-37.85
213	170.44
213.25	-400.74
213.5	-297.17
213.75	-171.67
214	-272.07
214.25	-105.71
214.5	-1038.18
214.75	-650.54
215	83.38
215.25	705.99
215.5	-271.73
215.75	-92.68
216	359.5
216.25	-23.29
216.5	-314.7
216.75	190.47
217	794.23
217.25	227.34
217.5	64.21
217.75	531.89
218	1299.5
218.25	326.13
218.5	130.86
218.75	27.08
219	48.76
219.25	199.06
219.5	91.14
219.75	1005.23
220	541.18
220.25	268.29
220.5	92.21
220.75	-34.33
221	-193.36
221.25	-246.37
221.5	294.28
221.75	292.73
222	328.04
222.25	251.14
222.5	242.56
222.75	-52.23
223	-281.42
223.25	-311.72
223.5	-294.44
223.75	239.03
224	-152.26
224.25	262.38
224.5	321.56
224.75	138.1
225	737.47
225.25	23
225.5	671.14
225.75	1059.12
226	815.68
226.25	208.58
226.5	640.13
226.75	555.23
227	-315.01
227.25	-23.08
227.5	-179.44
227.75	-374.31
228	-84
228.25	-406.57
228.5	-486.47
228.75	-1064.77
229	-1196.38
229.25	-842.69
229.5	-842.88
229.75	-37.18
230	-5.59
230.25	551.31
230.5	209.82
230.75	-31.21
231	-51.49
231.25	-311.34
231.5	20.51
231.75	75.21
232	-464.33
232.25	-445.92
232.5	35.47
232.75	-220.06
233	-412.99
233.25	-352.35
233.5	-875.98
233.75	-518.72
234	-187.28
234.25	-151.45
234.5	-663.86
234.75	-692.67
235	-692.51
235.25	-424.72
235.5	-81.79
235.75	-353.5
236	-91.34
236.25	-452.9
236.5	-156.92
236.75	331.98
237	387.11
237.25	196.55
237.5	-195.02
237.75	205.67
238	205.44
238.25	-256.28
238.5	61.12
238.75	32.99
239	273.05
239.25	507.25
239.5	-183.28
239.75	-544.86
240	-436.96
240.25	-72.88
240.5	-92.26
240.75	357.22
241	1052.53
241.25	489.8
241.5	582.62
241.75	86.29
242	78.65
242.25	-626.38
242.5	-626.16
242.75	-429.03
243	-678.81
243.25	-613.78
243.5	-649.51
243.75	-66.53
244	179.44
244.25	-132.41
244.5	110.83
244.75	546.6
245	653.22
245.25	-203.47
245.5	-591.22
245.75	-424.78
246	-355.88
246.25	-397.94
246.5	-248.15
246.75	-559.68
247	-935.74
247.25	-301.33
247.5	-892.24
247.75	-275.13
248	-9.99
248.25	-383.07
248.5	-516.44
248.75	-308.73
249	-312.1
249.25	204.75
249.5	330.49
249.75	665.09
250	596.2
250.25	626.02
250.5	276.28
250.75	-1.11
251	-152.74
251.25	-246.02
251.5	27.81
251.75	88.83
252	-166.77
252.25	-296.31
252.5	-226.14
252.75	-790.87
253	-410.46
253.25	579.82
253.5	384.35
253.75	-586.57
254	-304.94
254.25	-148.14
254.5	-340.94
254.75	-112.55
255	293
255.25	378.44
255.5	195.34
255.75	-100.95
256	-174.66
256.25	-555.92
256.5	28.76
256.75	16.46
257	-70.17
257.25	-227.63
257.5	-375.49
257.75	244.73
258	158.44
258.25	97.36
258.5	250.86
258.75	218.5
259	-346.13
259.25	18.09
259.5	-180.44
259.75	39.82
260	261.6
260.25	192.59
260.5	416.22
260.75	776.92
261	392.99
261.25	520.06
261.5	144.57
261.75	4.07
262	592.53
262.25	595.44
262.5	184.31
262.75	322.48
263	492.34
263.25	129.72
263.5	321.59
263.75	282.12
264	-204.04
264.25	-347.56
264.5	-0.33
264.75	-76.48
265	458.58
265.25	183.95
265.5	370.4
265.75	-145.48
266	-354.77
266.25	262.82
266.5	200.82
266.75	187.32
267	439.32
267.25	361.49
267.5	184.86
267.75	232.85
268	47.88
268.25	469.43
268.5	482.2
268.75	171.5
269	-530
269.25	-266.05
269.5	118.14
269.75	295.59
270	580.76
270.25	706.72
270.5	671.43
270.75	365.44
271	487.4
271.25	455.94
271.5	226.6
271.75	54.71
272	266.01
272.25	-527.33
272.5	-975.53
272.75	-220.07
273	59.89
273.25	-104.16
273.5	-545.95
273.75	-455.88
274	349.67
274.25	-178.61
274.5	-356.23
274.75	-330.32
275	-233.98
275.25	-48.38
275.5	577.96
275.75	923.51
276	580.92
276.25	70.91
276.5	-31.68
276.75	-334.22
277	-396.86
277.25	339.93
277.5	102.92
277.75	-163.82
278	72.46
278.25	559.54
278.5	824.8
278.75	537.5
279	599.6
279.25	559.12
279.5	200.32
279.75	45.9
280	189.15
280.25	80.09
280.5	40.46
280.75	251.78
281	629.67
281.25	131.56
281.5	158.84
281.75	-17.05
282	-184.51
282.25	-198.11
282.5	157.76
282.75	633.06
283	637.27
283.25	729.79
283.5	873.35
283.75	806.99
284	1246.65
284.25	2107.12
284.5	3141.17
284.75	5563.55
285	10015.8
285.25	17651.4
285.5	27499.7
285.75	36741.3
286	41780.6
286.25	40389.7
286.5	34238.1
286.75	28259.2
287	24758
287.25	22327.7
287.5	20124.1
287.75	18642.6
288	18720.3
288.25	17520.9
288.5	16981
288.75	16508.5
289	15828.7
289.25	15482.3
289.5	15382.1
289.75	16022.5
290	16671.3
290.25	17055.2
290.5	16582.3
290.75	16425.7
291	17866.7
291.25	19779.8
291.5	22374.9
291.75	28060.6
292	36839.7
292.25	46262.2
292.5	55990.3
292.75	59504.3
293	58775.2
293.25	59228.5
293.5	58564.9
293.75	57547.9
294	56510.3
294.25	53953.6
294.5	51593.5
294.75	49295.7
295	47557
295.25	45730.9
295.5	44234.9
295.75	44818.8
296	45473.4
296.25	45632.5
296.5	44397.7
296.75	43995.6
297	44717.3
297.25	45666.9
297.5	45055.2
297.75	45012.2
298	44555.9
298.25	44847.3
298.5	44846
298.75	43333.4
299	42843.5
299.25	41285.9
299.5	41377.5
299.75	41902.2
300	41629.4
300.25	41395.3
300.5	41207.3
300.75	42929.1
301	41710.4
301.25	41890.5
301.5	41759.6
301.75	42733
302	42115.4
302.25	42393.6
302.5	42451.5
302.75	42553
303	42648.8
303.25	44764.4
303.5	44997.1
303.75	44768.5
304	45596.8
304.25	44403.3
304.5	43446.6
304.75	44559.3
305	42956.6
305.25	42927.7
305.5	43556.4
305.75	43895.7
306	43183.4
306.25	42158.8
306.5	41526
306.75	41643.8
307	40694.4
307.25	40588.9
307.5	40412.6
307.75	41205.8
308	43199.5
308.25	42199.7
308.5	40551.2
308.75	40941.8
309	40617.8
309.25	40348.1
309.5	39068.6
309.75	37848.8
310	37575.1
310.25	36072.7
310.5	34021.8
310.75	33714.9
311	34343.8
311.25	33889.8
311.5	32790
311.75	31729.7
312	30319.7
312.25	29569.3
312.5	28686.6
312.75	28768.2
313	29286
313.25	28437.4
313.5	27435.6
313.75	26868.2
314	26279.5
314.25	25600.1
314.5	25803.5
314.75	25940.4
315	26743.5
315.25	26423.5
315.5	25193.5
315.75	26022.7
316	25963.1
316.25	25886.2
316.5	25431.3
316.75	25249
317	24394.7
317.25	24406.5
317.5	25145
317.75	25301.1
318	23776.7
318.25	23955.5
318.5	24244.4
318.75	23561.2
319	24046.4
319.25	24327.4
319.5	23357
319.75	24305.9
320	24722.8
320.25	24257.1
320.5	24774.1
320.75	24536.2
321	24153.1
321.25	24030.8
321.5	24013.5
321.75	23541
322	24684.5
322.25	25068.3
322.5	24296.8
322.75	25104.7
323	26309.7
323.25	26405.2
323.5	26589.8
323.75	26324.7
324	26086.8
324.25	25827.7
324.5	25564.9
324.75	26046.3
325	26316.8
325.25	26690.6
325.5	27032.7
325.75	26822.7
326	25953.3
326.25	26050
326.5	26939.9
326.75	27127.6
327	26875.8
327.25	27753
327.5	28053.8
327.75	29264.6
328	29481.5
328.25	28855.3
328.5	28930.3
328.75	29003
329	29455.7
329.25	29238.5
329.5	28679
329.75	28501.5
330	28694.2
330.25	29763.8
330.5	29659.4
330.75	28442.8
331	27856.9
331.25	26934
331.5	26764.2
331.75	27168.5
332	26381.8
332.25	27137.1
332.5	27105.3
332.75	26578.7
333	26931.7
333.25	26997.3
333.5	26515.2
333.75	25908.4
334	26809.8
334.25	26581.4
334.5	26476.3
334.75	25883.4
335	25249.9
335.25	24519.8
335.5	24502.2
335.75	24522.1
336	24187.8
336.25	23969
336.5	23672.7
336.75	24023
337	23752.3
337.25	23330.6
337.5	23646.7
337.75	23687.4
338	23612.5
338.25	22868
338.5	22682.5
338.75	22639.7
339	22905.5
339.25	22807.2
339.5	22789.5
339.75	22895.2
340	22372.7
340.25	22843.7
340.5	22362.5
340.75	21121.6
341	21276.1
341.25	22268.1
341.5	21953.4
341.75	21671.6
342	21488.5
342.25	22050.2
342.5	20975.9
342.75	21462.4
343	21266.8
343.25	21168.6
343.5	21136.2
343.75	21170.2
344	20524.1
344.25	20510.2
344.5	20135.7
344.75	20741.6
345	21195
345.25	20779.9
345.5	20963.5
345.75	20925.7
346	20795.7
346.25	20640.8
346.5	20581.6
346.75	20400.9
347	20536
347.25	20444.1
347.5	21152.9
347.75	21068.3
348	20803.7
348.25	21031.1
348.5	20854.1
348.75	21264.2
349	21240
349.25	21359.4
349.5	21188.2
349.75	20744.2
350	20655.6
350.25	20044.6
350.5	21223.6
350.75	21884.2
351	21763.7
351.25	20656.5
351.5	20270.2
351.75	20922.5
352	20634.2
352.25	20805.6
352.5	20712.3
352.75	20579.3
353	20057.7
353.25	21001
353.5	20213.7
353.75	20265.7
354	20363.6
354.25	19820.3
354.5	19544
354.75	19054.3
355	19608.9
355.25	20294.1
355.5	19847.4
355.75	19928
356	20160.8
356.25	19850.7
356.5	18894.8
356.75	18971.9
357	19223.8
357.25	19654.6
357.5	19055.1
357.75	19010.5
358	18562.4
358.25	19004.2
358.5	18828.3
358.75	18859.9
359	18909.7
359.25	18620.5
359.5	19037.7
359.75	19167.3
360	19549.4
360.25	18876.1
360.5	18875.1
360.75	18876.3
361	18548.2
361.25	18635.1
361.5	18749
361.75	19392.5
362	19445.2
362.25	19628.5
362.5	18295.9
362.75	17885.2
363	18905.3
363.25	19042.2
363.5	19164.3
363.75	19388.6
364	18811.1
364.25	18643.4
364.5	18534.4
364.75	18592.3
365	18466.1
365.25	19152.7
365.5	18880.3
365.75	18560.6
366	18909.2
366.25	18579
366.5	18561.7
366.75	18429.5
367	19150.1
367.25	18780.1
367.5	18797.5
367.75	18164.8
368	18527.9
368.25	18700.9
368.5	18734.9
368.75	18899.2
369	18886.1
369.25	18649.3
369.5	18603.9
369.75	19333.7
370	19767.7
370.25	19317.6
370.5	18744.7
370.75	19046.8
371	18317.9
371.25	18060.6
371.5	18982
371.75	18292.1
372	18119
372.25	18230.7
372.5	17827.6
372.75	17760.7
373	18122
373.25	18860
373.5	17859.5
373.75	17571.2
374	17589.5
374.25	17830.1
374.5	17646.6
374.75	18231.1
375	18137.2
375.25	17952.3
375.5	16873.7
375.75	16750
376	17377.6
376.25	17394.1
376.5	17585.5
376.75	17464.2
377	17219.4
377.25	16835.1
377.5	17743.6
377.75	17056.9
378	16766.6
378.25	17475.8
378.5	17001.9
378.75	16522.8
379	16294.7
379.25	16534
379.5	17175
379.75	16772.3
380	16470.4
380.25	16896.8
380.5	16465
380.75	16157.6
381	16751.7
381.25	17258.7
381.5	16511.9
381.75	16474.3
382	16071.4
382.25	16625.2
382.5	16797
382.75	16377.6
383	16895.9
383.25	16756.4
383.5	15812.9
383.75	15854.3
384	15747.4
384.25	16521.8
384.5	16242.8
384.75	16514.7
385	16309.2
385.25	15517.8
385.5	15859.8
385.75	15578.2
386	15966.4
386.25	16023.8
386.5	15238.4
386.75	15241
387	15437.3
387.25	14981.5
387.5	15740.7
387.75	15781
388	15802.3
388.25	15376.9
388.5	15989.2
388.75	15564.1
389	15928.4
389.25	15456.1
389.5	14887.1
389.75	14542.5
390	14808.7
390.25	15888.8
390.5	15629.6
390.75	15701.3
391	15161.4
391.25	14630.3
391.5	15282.7
391.75	15955.4
392	16292.2
392.25	15416.9
392.5	15456.4
392.75	15625.1
393	15761.1
393.25	15697.7
393.5	15171.4
393.75	14919.7
394	15687.9
394.25	16110.2
394.5	16809.8
394.75	16051.8
395	15338.5
395.25	15031.5
395.5	14565.6
395.75	14908.2
396	14363.2
396.25	14456.8
396.5	14811.2
396.75	15095.3
397	14896.9
397.25	14846.9
397.5	14288
397.75	13773.2
398	14113.8
398.25	15136.4
398.5	14888.3
398.75	14696.8
399	15025.1
399.25	14356.6
399.5	14204.4
399.75	14392.4
400	14517.9
400.25	14825.8
400.5	14609.6
400.75	14457.2
401	14688.5
401.25	14504.3
401.5	14247.8
401.75	14255.9
402	14614.5
402.25	14831.1
402.5	14783.8
402.75	14718.4
403	14789
403.25	13942.2
403.5	13393
403.75	13316.7
404	14420.6
404.25	14268.5
404.5	14371.8
404.75	14349.4
405	14093.2
405.25	13832.9
405.5	13440.7
405.75	13494.9
406	13464.6
406.25	14344.4
406.5	14680.5
406.75	14628.1
407	14269.1
407.25	14111.9
407.5	13802.5
407.75	13118.3
408	13486.9
408.25	13950.5
408.5	14155.7
408.75	14704.5
409	14705.4
409.25	14252.3
409.5	13354
409.75	13722
410	13940.8
410.25	13904.6
410.5	14108.3
410.75	14202.4
411	13558.1
411.25	13114.1
411.5	13367.2
411.75	13507.5
412	13236.6
412.25	12986.9
412.5	13221.7
412.75	13111.2
413	13085.8
413.25	13007.9
413.5	13454.6
413.75	13490
414	13159.7
414.25	12898.9
414.5	12491.7
414.75	12807
415	12600.3
415.25	12025.9
415.5	12379
415.75	12325
416	12719
416.25	12695.9
416.5	12755.6
416.75	12923.2
417	12463
417.25	12411.9
417.5	12845.3
417.75	13061.3
418	12651.2
418.25	12100.3
418.5	11591.3
418.75	11810.7
419	11721.1
419.25	12453.3
419.5	12550.1
419.75	12680.3
420	11816.7
420.25	12020.4
420.5	12392.8
420.75	11899.6
421	11397.7
421.25	11808.3
421.5	12369.3
421.75	11961.5
422	11509.8
422.25	11500.6
422.5	11571.6
422.75	12237.4
423	12256.3
423.25	12180.8
423.5	11988.8
423.75	11047.5
424	11166.3
424.25	11057.5
424.5	11395.9
424.75	11431.2
425	11149.6
425.25	11443.5
425.5	11386.1
425.75	11161.7
426	11645
426.25	12112
426.5	11655.7
426.75	11024.1
427	11441.8
427.25	11426.1
427.5	11455.2
427.75	11719.1
428	11480.5
428.25	11281
428.5	11228.4
428.75	11399
429	10853
429.25	11120
429.5	11257.8
429.75	11086
430	10880
430.25	11063.7
430.5	11234.6
430.75	11468.6
431	11619.7
431.25	11729.6
431.5	11807.8
431.75	11031.3
432	11038.2
432.25	10306.8
432.5	10952.5
432.75	10867.9
433	10073.5
433.25	10117.6
433.5	10269.4
433.75	10258.1
434	10226.5
434.25	10391.9
434.5	10826.1
434.75	10523.6
435	10784.4
435.25	10933.9
435.5	11067.5
435.75	11114.9
436	10769.6
436.25	10719.4
436.5	10522.7
436.75	10728.9
437	10603.5
437.25	10511.3
437.5	10763.8
437.75	10921.1
438	10969.9
438.25	11051.4
438.5	10782.9
438.75	10668.9
439	10793.4
439.25	10285.5
439.5	9985.08
439.75	9841.26
440	10306.8
440.25	10041.4
440.5	10163.1
440.75	9867.56
441	10074.2
441.25	10151.8
441.5	9625.74
441.75	10140.2
442	10099
442.25	10122.7
442.5	10835.3
442.75	10949.8
443	9889.16
443.25	9477.91
443.5	9511.7
443.75	10166.5
444	10339.1
444.25	9900.96
444.5	10114.4
444.75	9790.99
445	9859.73
445.25	9516.64
445.5	9417.97
445.75	10297
446	10436
446.25	10087.8
446.5	9971.33
446.75	9368.87
447	9249.98
447.25	9259.16
447.5	9522.35
447.75	9488.74
448	9219.61
448.25	9218.03
448.5	9611.38
448.75	9757.01
449	9810.85
449.25	9804.59
449.5	10092.3
449.75	9281.23
450	9003.49
450.25	8874.54
450.5	9727.39
450.75	10008.5
451	9982.5
451.25	9887.13
451.5	9656.33
451.75	10085.5
452	10043.8
452.25	9362.33
452.5	9354.33
452.75	9644.09
453	9551.43
453.25	9434.88
453.5	9546.9
453.75	9527.57
454	9461.23
454.25	9808
454.5	9285.36
454.75	9283.77
455	9277.21
455.25	8859.05
455.5	8843.67
455.75	8887.4
456	8589.01
456.25	8880.19
456.5	8927.49
456.75	9350.4
457	9150.6
457.25	8494.13
457.5	8143.29
457.75	7988.33
458	8402.8
458.25	8942.89
458.5	9181.06
458.75	8730.08
459	8619.38
459.25	8839.74
459.5	9267.79
459.75	9170.49
460	9079.09
460.25	8646.56
460.5	8771.29
460.75	9034.62
461	8356.07
461.25	8508.26
461.5	8966.71
461.75	9103.82
462	8796.33
462.25	8504.27
462.5	8266.23
462.75	8253.68
463	8933.37
463.25	8914.61
463.5	9100.38
463.75	8767.73
464	8671.74
464.25	9041.04
464.5	8844.46
464.75	8492.38
465	7945.67
465.25	8845.4
465.5	8505.23
465.75	8037.86
466	8311.57
466.25	8756
466.5	9096.99
466.75	9120.03
467	8553.46
467.25	8398.01
467.5	8406.22
467.75	8594.03
468	8608.24
468.25	8571.6
468.5	8601.97
468.75	8598.55
469	8394.43
469.25	8104.64
469.5	8456.43
469.75	8537.31
470	8992.09
470.25	8880.27
470.5	8497.84
470.75	8285.01
471	8273.71
471.25	8575.07
471.5	8336.54
471.75	7853.82
472	7994.31
472.25	8259.58
472.5	8093.22
472.75	8023.32
473	7764.16
473.25	8035.13
473.5	7578.26
473.75	7563.52
474	8075.88
474.25	8521.92
474.5	8722.75
474.75	8390.49
475	7877.61
475.25	7586.22
475.5	7535.98
475.75	7589.07
476	7491.82
476.25	7547.38
476.5	7299.24
476.75	7530.84
477	7647.87
477.25	7668
477.5	7762.43
477.75	7749.5
478	7810.75
478.25	7762.52
478.5	7862.76
478.75	7613.31
479	7981.17
479.25	8496.27
479.5	8492.39
479.75	7591.16
480	7579.12
480.25	7902.63
480.5	7661.75
480.75	8294.64
481	8490.68
481.25	7997.17
481.5	8400.36
481.75	8217.16
482	8152.04
482.25	7671.41
482.5	8059.2
482.75	8291.06
483	7493.72
483.25	7669.56
483.5	7712.44
483.75	7852.5
484	8247.67
484.25	8029.12
484.5	8088.52
484.75	7776.43
485	7431.57
485.25	7552.73
485.5	8008.95
485.75	8114.67
486	7986.88
486.25	7790.05
486.5	7243.99
486.75	7142.55
487	7140.42
487.25	7329.41
487.5	7902.21
487.75	7816.85
488	7738.82
488.25	7479.01
488.5	7197.22
488.75	7345.63
489	7633.11
489.25	7842.24
489.5	7568.12
489.75	7250.34
490	7677.86
490.25	7670.73
490.5	7579.76
490.75	7395.7
491	7348.47
491.25	8110.64
491.5	8046.71
491.75	7416.74
492	7376.38
492.25	7443.74
492.5	7710.35
492.75	7202.89
493	7052.52
493.25	6954.41
493.5	7456.63
493.75	7519.03
494	7780.43
494.25	7710.53
494.5	7482.36
494.75	7185.6
495	7677.87
495.25	7634.38
495.5	7471.6
495.75	7129.15
496	6946.38
496.25	7518.18
496.5	7267.44
496.75	6854.1
497	6839.61
497.25	6714.76
497.5	7109.66
497.75	7094.93
498	7229.02
498.25	7131.21
498.5	7346.32
498.75	7217.31
499	7293.07
499.25	7330.36
499.5	7483.76
499.75	7036.14
500	6614.3
500.25	6687.89
500.5	6872.37
500.75	6702.06
501	6943.21
501.25	7071.1
501.5	6965.74
501.75	6873.56
502	6876.6
502.25	7156.1
502.5	6746.42
502.75	6622.62
503	6814.33
503.25	6537.34
503.5	6615.12
503.75	6679.71
504	6682.93
504.25	6162.58
504.5	6602.8
504.75	6797.79
505	6813.37
505.25	6434.53
505.5	6597.32
505.75	6744.01
506	7034.77
506.25	6898.26
506.5	6309.95
506.75	6008.02
507	6530.43
507.25	6702.16
507.5	7109.64
507.75	7087.62
508	6590.72
508.25	6696.78
508.5	6918.44
508.75	6681.9
509	6417.62
509.25	6617.3
509.5	6072.49
509.75	6616.31
510	6842.37
510.25	6965.98
510.5	6916.56
510.75	6816.36
511	6807.87
511.25	6529.47
511.5	6190.72
511.75	6135.84
512	6799.43
512.25	6726.41
512.5	6429.33
512.75	6486.27
513	5917.75
513.25	6027.09
513.5	6251.67
513.75	6924.1
514	6658.04
514.25	6705.81
514.5	6822.28
514.75	5912.92
515	5770.76
515.25	5926.67
515.5	5990.53
515.75	6361.26
516	6911.62
516.25	6584.48
516.5	6455.11
516.75	6003.59
517	5940.25
517.25	6557.75
517.5	6172.72
517.75	5733.12
518	5719.93
518.25	5904.82
518.5	6240.94
518.75	6178.78
519	6030.95
519.25	6292.72
519.5	6303.09
519.75	6834.84
520	6355.34
520.25	6150.66
520.5	5850.16
520.75	5485.22
521	5804.28
521.25	5881.18
521.5	6024.09
521.75	6365.55
522	6368.23
522.25	6194.42
522.5	6395.82
522.75	6110.74
523	5979
523.25	5903.71
523.5	5807.82
523.75	6153.56
524	5951.99
524.25	6213.39
524.5	6350.81
524.75	6189.04
525	6182.21
525.25	6202.88
525.5	5974.85
525.75	5763.78
526	5444.72
526.25	5820.49
526.5	5825.41
526.75	5958.17
527	5800.62
527.25	6039.57
527.5	6025.45
527.75	6044.49
528	5886.23
528.25	5830.77
528.5	5743.59
528.75	5942.27
529	5635.59
529.25	5592.78
529.5	5967.09
529.75	5793.6
530	6190.63
530.25	5826.25
530.5	5810.28
530.75	6055.97
531	5968.8
531.25	6156.11
531.5	6188.82
531.75	5981.75
532	6249.6
532.25	5980.29
532.5	6073.92
532.75	6333.13
533	5918.39
533.25	5972.05
533.5	6205.23
533.75	6404.4
534	6061.19
534.25	6010.68
534.5	5764.36
534.75	5985.5
535	5858.49
535.25	5384.78
535.5	5312.74
535.75	5762.15
536	6108.6
536.25	6223.49
536.5	5820.07
536.75	5555.29
537	5571.88
537.25	5992.05
537.5	5935.69
537.75	5387.76
538	5313.87
538.25	6018.62
538.5	5842.55
538.75	5935.43
539	5833.2
539.25	5637.83
539.5	5522.55
539.75	5449.45
540	5359.4
540.25	5463.5
540.5	6119.54
540.75	5949.45
541	5596.11
541.25	5692.68
541.5	6049.16
541.75	6086.76
542	5977.83
542.25	5864.55
542.5	5841.8
542.75	5165.93
543	5199.76
543.25	5331.84
543.5	5853.65
543.75	5813.58
544	5971.29
544.25	5748.97
544.5	5640.93
544.75	5457.41
545	5600.72
545.25	5416.75
545.5	5551.13
545.75	5694.58
546	5363.13
546.25	5347.28
546.5	4915.33
546.75	5210.15
547	5318.86
547.25	5605.68
547.5	5598.98
547.75	5665.34
548	6041.81
548.25	5656.09
548.5	5676.82
548.75	5486.21
549	5268.71
549.25	5045.79
549.5	4911.63
549.75	4748.49
550	5004.75
550.25	5489.16
550.5	5477.82
550.75	5386.49
551	5272.74
551.25	5313.62
551.5	5017.21
551.75	4658.16
552	4553.07
552.25	5238.4
552.5	5701.15
552.75	5392.43
553	5437.88
553.25	5498.27
553.5	5535.06
553.75	5163.54
554	5266.34
554.25	5484.85
554.5	5152.54
554.75	5170.13
555	5477.64
555.25	5509.17
555.5	5461.64
555.75	5201.12
556	4945.5
556.25	5094.15
556.5	5075.07
556.75	5213.69
557	5429.79
557.25	5269.87
557.5	5161.37
557.75	5048.51
558	4988.2
558.25	5342.47
558.5	5123.9
558.75	5189.01
559	5130.63
559.25	5315.21
559.5	4951.22
559.75	4713.96
560	4975.1
560.25	5029.34
560.5	5238.82
560.75	5211.09
561	5307.75
561.25	5362.31
561.5	5250.5
561.75	4869.7
562	4595.92
562.25	4445.38
562.5	4672.5
562.75	4894.95
563	5156.07
563.25	5116.16
563.5	5154.81
563.75	4782.12
564	4899.01
564.25	4867.25
564.5	4842.11
564.75	4776.52
565	4714.64
565.25	4895.94
565.5	4903.81
565.75	4702.22
566	4704.37
566.25	4973.38
566.5	5292.99
566.75	5268.94
567	5005.4
567.25	5051.46
567.5	4964.03
567.75	4605.43
568	4606.55
568.25	4680.28
568.5	4652.84
568.75	4612.31
569	4247.81
569.25	4194.91
569.5	4433.12
569.75	4765.76
570	4996.19
570.25	4888.53
570.5	4899.29
570.75	4859.91
571	4810.52
571.25	4573.04
571.5	4337.6
571.75	4654.99
572	4643.45
572.25	4533.71
572.5	4540.6
572.75	4281.54
573	4375.94
573.25	4612.62
573.5	4676.07
573.75	4477.51
574	4543.41
574.25	4386.58
574.5	4362.24
574.75	3968.66
575	4364.69
575.25	4668.42
575.5	4796.93
575.75	4872.74
576	4942.85
576.25	4624.16
576.5	4502.58
576.75	4597.17
577	4369.61
577.25	3966.82
577.5	4381.35
577.75	4622.91
578	4429.24
578.25	3856.3
578.5	3899.01
578.75	4006.1
579	4080.2
579.25	3855.19
579.5	4307.37
579.75	4374.46
580	4272.12
580.25	4175.33
580.5	4294.22
580.75	4659.81
581	4584.23
581.25	4218.1
581.5	4501.81
581.75	4669.23
582	4965.87
582.25	4837.43
582.5	4324.13
582.75	4190.6
583	4183.28
583.25	4121.02
583.5	4123.85
583.75	4150.99
584	4460.37
584.25	4702.17
584.5	4398.8
584.75	4652.06
585	4789.65
585.25	4889.26
585.5	4467.8
585.75	4294.17
586	4284.44
586.25	4424.95
586.5	4136.57
586.75	4528.55
587	4235.75
587.25	4205.86
587.5	4254.33
587.75	4295.75
588	3985.81
588.25	4259.23
588.5	4282.75
588.75	4209.95
589	3938.26
589.25	3894.03
589.5	3721.63
589.75	4225.56
590	4209.54
590.25	4045.84
590.5	4142.93
590.75	4226.69
591	4049.17
591.25	3955.93
591.5	3976.46
591.75	4016.48
592	4098.97
592.25	4206.27
592.5	4031.46
592.75	3842.96
593	3849.77
593.25	4007.49
593.5	4057.44
593.75	4373.64
594	3860.38
594.25	3952.65
594.5	4122.84
594.75	3830.57
595	3855.71
595.25	4431.35
595.5	4391.38
595.75	4438.53
596	4247.18
596.25	3979.91
596.5	4194.72
596.75	4152.23
597	4222.38
597.25	4378.27
597.5	4052.61
597.75	3736.58
598	3776.44
598.25	3999.62
598.5	3775.41
598.75	4166.72
599	4618.05
599.25	4210.15
599.5	3909.76
599.75	4018.21
600	4238.4
600.25	3693.47
600.5	3724.41
600.75	3744.3
601	3416.07
601.25	3397.61
601.5	3478.04
601.75	3778.54
602	3956.46
602.25	4211.57
602.5	4036.31
602.75	3572.07
603	3950.16
603.25	3887.42
603.5	3931.62
603.75	3900.47
604	3871.04
604.25	3593.76
604.5	3693.38
604.75	3710.94
605	3744.7
605.25	3685.26
605.5	3832.52
605.75	3994
606	4049.65
606.25	3973.88
606.5	3946.32
606.75	3748
607	3636.91
607.25	3796.12
607.5	4263.12
607.75	4199.91
608	4049.42
608.25	3958.64
608.5	3881.37
608.75	3735.59
609	3953.33
609.25	4055.48
609.5	4150.16
609.75	3791.04
610	3528.9
610.25	3693.46
610.5	3766.89
610.75	4177.31
611	3700.69
611.25	3803.54
611.5	3960.57
611.75	4071.45
612	3696.77
612.25	3614.94
612.5	3701.81
612.75	3691.53
613	3614.84
613.25	3779.19
613.5	3749.7
613.75	3981.11
614	4198.66
614.25	4130.62
614.5	3565.29
614.75	3556.54
615	3893.28
615.25	3708.55
615.5	3799.47
615.75	3855.68
616	3410.36
616.25	3435.45
616.5	3263.03
616.75	3504.73
617	3789.36
617.25	3610.84
617.5	3986.5
617.75	3827.71
618	3687.98
618.25	3638.76
618.5	4017.13
618.75	3630.51
619	3689.35
619.25	3777.56
619.5	3641.89
619.75	3789.93
620	3684.6
620.25	3594.66
620.5	3638.48
620.75	3750.94
621	3695.68
621.25	3411.89
621.5	3412.71
621.75	3306.78
622	3309.78
622.25	3587.08
622.5	3689.01
622.75	3493.95
623	3561.47
623.25	3822.71
623.5	3690.91
623.75	3541.25
624	3408.52
624.25	3589.64
624.5	3331.4
624.75	3459.84
625	3435.24
625.25	3496.84
625.5	3744.9
625.75	4007.03
626	3513.7
626.25	3628.11
626.5	3425.42
626.75	3731.83
627	3725.79
627.25	3691.68
627.5	3146.85
627.75	3406.36
628	3189.19
628.25	3053.02
628.5	3321.58
628.75	3346.83
629	3020.41
629.25	3115.1
629.5	3102.15
629.75	3022.3
630	3073.24
630.25	3091.54
630.5	3236.62
630.75	3259.23
631	3705.1
631.25	3602.14
631.5	3556.17
631.75	3605.76
632	3669.57
632.25	3572.43
632.5	3103.9
632.75	3358.85
633	3255.68
633.25	3349.8
633.5	3380.12
633.75	3308.93
634	3294.96
634.25	3236.67
634.5	3269.46
634.75	3363.25
635	3522.56
635.25	3815.06
635.5	3628.2
635.75	3171.28
636	3266.15
636.25	3329.69
636.5	3474.16
636.75	3399.89
637	3185.83
637.25	3141.9
637.5	3237.83
637.75	3510.64
638	3152.22
638.25	2888.53
638.5	3011.17
638.75	3096.18
639	3367.13
639.25	3509.04
639.5	3530.05
639.75	3534.96
640	3220.92
640.25	3448.46
640.5	3173.64
640.75	2951.55
641	3066.1
641.25	3149
641.5	3278.88
641.75	2837.63
642	3134.33
642.25	3276.45
642.5	3021.22
642.75	3010.26
643	2853.98
643.25	3022.61
643.5	3147.52
643.75	3121.06
644	2963.93
644.25	3175.15
644.5	3347.15
644.75	2781.88
645	3037.83
645.25	3181.62
645.5	3265.76
645.75	3356.09
646	3275.06
646.25	3143.94
646.5	3077.61
646.75	2995.5
647	3380.53
647.25	3585.2
647.5	3413.83
647.75	3336.79
648	3100.37
648.25	3070.94
648.5	3223.63
648.75	2992.5
649	2755.84
649.25	2938.06
649.5	2976.41
649.75	2767.9
650	2697.25
650.25	2847.89
650.5	2726.73
650.75	3100.48
651	3376.2
651.25	3457.76
651.5	3014.11
651.75	2766.38
652	2840.2
652.25	3232.45
652.5	3405.69
652.75	3454.95
653	3419.86
653.25	3203.47
653.5	3416.83
653.75	3365.82
654	3117.47
654.25	3042.68
654.5	3393.43
654.75	3261.72
655	3483.15
655.25	3124.34
655.5	3326.89
655.75	3541.47
656	2806.91
656.25	2621.21
656.5	2852.16
656.75	2877.15
657	2932.96
657.25	2897.69
657.5	2871.96
657.75	2988.95
658	2912.28
658.25	2973.32
658.5	2816.31
658.75	2967.21
659	2918.28
659.25	2769.39
659.5	3000.43
659.75	2979.29
660	3059.39
660.25	3194.43
660.5	3294.94
660.75	3143.33
661	3341.43
661.25	3004.24
661.5	2897.4
661.75	3033.24
662	3043.75
662.25	2955.2
662.5	2784.44
662.75	2965.24
663	3015.73
663.25	3080.79
663.5	2966.33
663.75	2916.45
664	3131.91
664.25	2866.29
664.5	3150.36
664.75	3189.69
665	3322.1
665.25	3199.15
665.5	2641.53
665.75	2687.87
666	2639.46
666.25	2675.91
666.5	2767.71
666.75	2687.52
667	2869.7
667.25	2844.53
667.5	3331.55
667.75	3410.49
668	3406.43
668.25	3065.11
668.5	2824.59
668.75	2903.72
669	3076.05
669.25	3225.2
669.5	2869.17
669.75	3091.73
670	3056.63
670.25	3290.21
670.5	3075.24
670.75	2967.2
671	2403.3
671.25	2628.58
671.5	2965.88
671.75	2908.96
672	2514.63
672.25	2978.61
672.5	2835.3
672.75	3215.5
673	2874.75
673.25	2724.22
673.5	2783.06
673.75	2526.03
674	2719.04
674.25	2720.13
674.5	2720.6
674.75	2796.06
675	3071.12
675.25	3008.56
675.5	2550.48
675.75	2831.99
676	2907.01
676.25	2612.35
676.5	2932.31
676.75	2832.04
677	2904.09
677.25	2983.56
677.5	2782.27
677.75	2653.9
678	2631.49
678.25	2605.28
678.5	2535.85
678.75	2896.32
679	3047.77
679.25	2933.42
679.5	2881.18
679.75	2710.8
680	2704.85
680.25	2922.23
680.5	2606.84
680.75	2685.88
681	2524.01
681.25	2682.62
681.5	2452.77
681.75	2727.71
682	2610.59
682.25	2792.6
682.5	2959.94
682.75	2681.65
683	2711.95
683.25	2742.62
683.5	2579.8
683.75	2462.84
684	2451.01
684.25	2932.48
684.5	3299.76
684.75	3229.86
685	3110.01
685.25	3031.73
685.5	2998.77
685.75	2780.41
686	2898.59
686.25	2729.99
686.5	2882.58
686.75	3101.3
687	2878.55
687.25	2678.45
687.5	2534.84
687.75	2745.83
688	3097.73
688.25	3152.47
688.5	2627.34
688.75	2423.09
689	2464.53
689.25	2554.2
689.5	2829.9
689.75	2752.2
690	2620.15
690.25	2415.03
690.5	2532.66
690.75	2042.47
691	2529.66
691.25	2732.14
691.5	2682.55
691.75	2604.35
692	2700.69
692.25	2903.45
692.5	2587.87
692.75	2646.55
693	2510.31
693.25	2270.77
693.5	2279.44
693.75	2506.59
694	2995.61
694.25	2920.16
694.5	2982.22
694.75	2690.25
695	2795.51
695.25	2541.7
695.5	2373.01
695.75	2512.24
696	2297.31
696.25	2379.16
696.5	2544.01
696.75	2665.42
697	2892.83
697.25	2880.87
697.5	2687.86
697.75	2536.24
698	2343.34
698.25	2261.1
698.5	2535.5
698.75	2411.07
699	2335.12
699.25	2495.62
699.5	2215.57
699.75	2258.09
700	2166.95
700.25	2337.47
700.5	2592.33
700.75	2569.81
[truncated: 49 more rows]

[truncated: 15 more sheets: Suppl. Fig. 19, Suppl. Fig. 20, Suppl. Fig. 21a, Suppl. Fig. 21b, Suppl. Fig. 21c, Suppl. Fig. 21d, Suppl. Fig. 22 & 23, Suppl. Table 1, Suppl. Table 2, Suppl. Table 3, Suppl. Table 4, Suppl. Table 5, Suppl. Table 6, Suppl. Table 7, Suppl. Table 8]
